# Supplementary material for: Trypanosoma cruzi cell atlas as a single-cell resource for understanding parasite population heterogeneity and differentiation
Source: Nat Commun. 2026 May 25;17:6801. doi: 10.1038/s41467-026-73098-w (PMC13385397; doi:10.1038/s41467-026-73098-w)
Supplement: Supplementary file 4 — Supplementary Data 1 [file 41467_2026_73098_MOESM4_ESM.xlsx]

## Sheet: trypomast_0
Supplementary File 1: Marker genes for scRNA-seq clusters
a. Genes significantly upregulated in trypomast_0 cluster
Gene Id	Product Description	scores	logFC	pvals	pvals_adj
C4B63_42g203	aspartyl-tRNA synthetase	4.66053	0.365059	3.1539e-06	0.0483209
C4B63_9g330	GTP-binding elongation factor Tu family	4.6608	0.525753	3.14985e-06	0.0482588
C4B63_455g9	trans-sialidase, Group VII	4.6647	0.595928	3.09068e-06	0.0473523
C4B63_207g2	fibrillarin	4.666	1.45313	3.07125e-06	0.0470546
C4B63_123g145c	conserved hypothetical protein	4.66615	0.631452	3.06903e-06	0.0470206
C4B63_9g493	Signaling mucin HKR1	4.6725	0.614405	2.97557e-06	0.0455887
C4B63_7g425	cell differentiation protein	4.6757	0.829631	2.92948e-06	0.0448826
C4B63_99g70	Mucin-associated surface protein (MASP)	4.67639	0.838556	2.91967e-06	0.0447323
C4B63_17g283	conserved hypothetical protein	4.67781	0.517377	2.8996e-06	0.0444248
C4B63_17g1218c	conserved hypothetical protein	4.67872	0.510036	2.88666e-06	0.0442265
C4B63_55g56	conserved hypothetical protein	4.68159	0.456607	2.84665e-06	0.0436135
C4B63_149g23	conserved hypothetical protein	4.68763	0.237036	2.76381e-06	0.0423443
C4B63_28g407c	Archaic Translocase of outer membrane 14 kDa subunit	4.69855	0.575731	2.62014e-06	0.0401432
C4B63_14g243	conserved hypothetical protein	4.69959	0.903557	2.60683e-06	0.0399393
C4B63_78g52	surface protease GP63	4.70143	0.930791	2.58344e-06	0.0395809
C4B63_76g38	ubiquitin-conjugating enzyme E2	4.70396	0.388576	2.55162e-06	0.0390934
C4B63_81g33	conserved hypothetical protein	4.70607	0.764771	2.52541e-06	0.0386918
C4B63_18g211	conserved hypothetical protein	4.71047	0.348616	2.4715e-06	0.0378659
C4B63_19g139	conserved hypothetical protein	4.71237	0.579056	2.44855e-06	0.0375142
C4B63_4g372	Transmembrane and coiled-coil domain-containing protein 4	4.71362	0.899589	2.4335e-06	0.0372837
C4B63_31g74	Inositol phosphosphingolipids phospholipase C	4.71563	0.294363	2.4097e-06	0.0369189
C4B63_1g343	Mucin-associated surface protein (MASP)	4.71653	1.45267	2.39898e-06	0.0367547
C4B63_56g83	conserved hypothetical protein	4.71865	0.571299	2.37419e-06	0.036375
C4B63_4g478	DNA-directed RNA polymerases I and III subunit RPAC1	4.72902	0.558237	2.2561e-06	0.0345657
C4B63_41g164	UDP-Gal or UDP-GlcNAc-dependent glycosyltransferase	4.72929	0.848207	2.25301e-06	0.0345184
C4B63_10g371	sigma-adaptin 3	4.73606	1.2844	2.17909e-06	0.0333858
C4B63_44g110	conserved hypothetical protein	4.73627	0.577332	2.17687e-06	0.0333519
C4B63_140g6	dispersed gene family protein 1 (DGF-1)	4.74348	0.935534	2.10075e-06	0.0321855
C4B63_17g214	conserved hypothetical protein	4.7484	0.876224	2.05037e-06	0.0314137
C4B63_18g173	conserved hypothetical protein	4.76215	0.503047	1.91544e-06	0.0293465
C4B63_451g6	SLACS reverse transcriptase (fragment)	4.76403	1.05564	1.89763e-06	0.0290736
C4B63_6g116	endonuclease/exonuclease/phosphatase	4.76849	0.645462	1.85609e-06	0.0284371
C4B63_25g313	Putrescine-cadaverine transporter	4.776	0.357473	1.78813e-06	0.0273959
C4B63_97g21	60S ribosomal protein L34	4.78217	0.301477	1.73411e-06	0.0265683
C4B63_57g75	dihydrolipoamide acetyltransferase precursor	4.78268	0.401579	1.72973e-06	0.0265012
C4B63_19g83	Regulatory-associated protein of TOR1	4.78929	0.55165	1.67372e-06	0.025643
C4B63_2g799	tRNA wybutosine-synthesizing protein 4	4.78958	0.478365	1.67127e-06	0.0256055
C4B63_10g305	conserved hypothetical protein	4.79227	0.583996	1.64902e-06	0.0252646
C4B63_13g12	Mucin-associated surface protein (MASP)	4.7933	1.10199	1.64057e-06	0.0251352
C4B63_16g108	chaperonin/T-complex protein 1 gamma subunit	4.79609	0.259235	1.61797e-06	0.0247888
C4B63_4g341	GPI-anchor transamidase subunit 8 (GPI8)	4.80579	0.786078	1.54143e-06	0.0236162
C4B63_2g1622c	conserved hypothetical protein	4.81428	0.640431	1.47733e-06	0.0226342
C4B63_7g417	snoRNP protein GAR1	4.81445	0.838796	1.47607e-06	0.0226148
C4B63_31g115	eukaryotic translation initiation factor 2 beta subunit	4.81473	0.46516	1.47396e-06	0.0225825
C4B63_58g137	conserved hypothetical protein	4.81715	0.635737	1.45625e-06	0.0223112
C4B63_42g205	Eukaryotic translation initiation factor 4E-4	4.81768	0.372717	1.4524e-06	0.0222523
C4B63_4g470	protein kinase	4.8182	0.286883	1.44861e-06	0.0221942
C4B63_345g11	SLACS reverse transcriptase (fragment)	4.81827	0.273081	1.44811e-06	0.0221866
C4B63_44g247	conserved hypothetical protein	4.82306	0.72558	1.41375e-06	0.0216601
C4B63_41g198	conserved hypothetical protein	4.82586	0.461119	1.39404e-06	0.021358
C4B63_34g161	mucin TcSMUGL	4.8259	0.716251	1.3937e-06	0.021353
C4B63_61g107	conserved hypothetical protein	4.82625	0.325815	1.39125e-06	0.0213154
C4B63_32g272	RNA-binding protein	4.82633	0.62729	1.3907e-06	0.021307
C4B63_15g460	trans-sialidase, Group V	4.82655	2.01161	1.38922e-06	0.0212842
C4B63_24g1404c	60S ribosomal protein L35	4.83421	0.444202	1.33675e-06	0.0204803
C4B63_20g190	conserved hypothetical protein	4.84214	0.530888	1.28446e-06	0.0196793
C4B63_342g25	SLACS reverse transcriptase (fragment)	4.84504	3.05779	1.26584e-06	0.0193939
C4B63_57g92	Ribosomal RNA processing protein 41A	4.84769	0.860691	1.24909e-06	0.0191373
C4B63_23g97	conserved hypothetical protein	4.85295	0.403488	1.21636e-06	0.0186358
C4B63_62g102	trans-sialidase, Group II	4.86408	1.3877	1.14991e-06	0.0176178
C4B63_6g586	proteasome beta 6 subunit	4.87448	0.493093	1.09097e-06	0.0167148
C4B63_54g81	F-box-like	4.87572	0.541317	1.0841e-06	0.0166095
C4B63_143g27	60S ribosomal protein L19	4.87894	0.292852	1.06655e-06	0.0163406
C4B63_16g131	conserved hypothetical protein	4.89896	0.330202	9.63446e-07	0.014761
C4B63_39g333	eukaryotic translation initiation factor 3 subunit 2	4.90237	0.390003	9.46859e-07	0.0145068
C4B63_2g36	conserved hypothetical protein	4.90777	0.66592	9.2119e-07	0.0141135
C4B63_4g185	conserved hypothetical protein	4.91543	0.618258	8.85884e-07	0.0135726
C4B63_11g401	trans-sialidase, Group V	4.92337	1.53968	8.5067e-07	0.0130331
C4B63_1g57	AAA ATPase	4.92471	0.382915	8.44853e-07	0.012944
C4B63_2g32	conserved hypothetical protein	4.92771	0.596855	8.31995e-07	0.012747
C4B63_143g10	conserved hypothetical protein	4.93166	1.3571	8.15329e-07	0.0124917
C4B63_3g943	trans-sialidase, Group V	4.93544	2.15394	7.99687e-07	0.012252
C4B63_76g37	proteasome regulatory ATPase subunit 5	4.95235	0.355194	7.33224e-07	0.0112337
C4B63_127g34	chaperone DNAJ protein	4.95465	0.692401	7.24596e-07	0.0111015
C4B63_35g184	conserved hypothetical protein	4.95749	0.889607	7.14092e-07	0.0109406
C4B63_45g127	phosphoacetylglucosamine mutase	4.96195	0.591185	6.97877e-07	0.0106922
C4B63_9g441	conserved hypothetical protein	4.96346	0.690566	6.92495e-07	0.0106097
C4B63_4g2870c	conserved hypothetical protein	4.9713	0.643765	6.65047e-07	0.0101892
C4B63_39g147	trans-sialidase, Group V	4.97742	1.65261	6.44369e-07	0.00987237
C4B63_109g41	Trypomastigote, Alanine, Serine and Valine rich protein (TASV), subfamily C	4.97776	1.96793	6.43248e-07	0.0098552
C4B63_90g50	signal recognition particle(fragment)	4.97889	0.555798	6.39504e-07	0.00979784
C4B63_7g1230c	conserved hypothetical protein	5.0029	0.664183	5.6474e-07	0.00865239
C4B63_17g69	phenylalanyl-tRNA synthetase alpha chain	5.00334	0.434418	5.63453e-07	0.00863266
C4B63_18g201	conserved hypothetical protein	5.00452	0.364704	5.60008e-07	0.00857988
C4B63_319g2	conserved hypothetical protein	5.01171	0.976652	5.39482e-07	0.00826541
C4B63_17g97	conserved hypothetical protein	5.01541	0.697354	5.29191e-07	0.00810774
C4B63_12g24	frataxin-like, mitochondrial precursor	5.01753	0.768323	5.23403e-07	0.00801906
C4B63_88g72	Mucin-associated surface protein (MASP)	5.0191	2.00412	5.19132e-07	0.00795362
C4B63_51g192	protein kinase A regulatory subunit	5.02091	0.320546	5.14279e-07	0.00787926
C4B63_9g279	Phosphoenolpyruvate carboxykinase [ATP], glycosomal	5.02513	2.30898	5.03089e-07	0.00770783
C4B63_45g225	GPCR-type G protein 2	5.02582	0.807978	5.0128e-07	0.00768011
C4B63_46g20	phosphoprotein phosphatase	5.03297	0.64068	4.82928e-07	0.00739893
C4B63_12g331	LIMR family protein DDB G0293610	5.03834	0.535202	4.69597e-07	0.0071947
C4B63_23g191	Acyltransferase,	5.03891	0.567561	4.68183e-07	0.00717303
C4B63_67g209	mucin TcMUCII	5.03951	1.69973	4.66713e-07	0.00715052
C4B63_170g8	XPA-interacting protein	5.04336	0.733683	4.57426e-07	0.00700822
C4B63_79g89	RNA helicase	5.04663	0.412798	4.49663e-07	0.00688928
C4B63_30g193	Phosphoethanolamine/phosphocholine phosphatase	5.04803	0.524124	4.46398e-07	0.00683927
C4B63_3g380	Mucin-associated surface protein (MASP)	5.04933	1.40594	4.43372e-07	0.0067929
C4B63_11g76	molecular chaperone HscB	5.05367	0.714455	4.33406e-07	0.00664021
C4B63_59g115	stress-inducible protein STI1-like(fragment)	5.05735	0.261458	4.2513e-07	0.00651342
C4B63_48g27	plasma membrane Ca2+ ATPase	5.06089	0.453024	4.17296e-07	0.00639339
C4B63_39g346	nucleic acid binding protein	5.06293	0.705363	4.12852e-07	0.0063253
C4B63_123g30	conserved hypothetical protein	5.06326	1.06596	4.12141e-07	0.00631441
C4B63_9g453	conserved hypothetical protein	5.07255	0.846524	3.92518e-07	0.00601377
C4B63_48g163	ARF-like 2 binding protein BART	5.07656	0.353524	3.84321e-07	0.00588819
C4B63_6g111	conserved hypothetical protein	5.08193	0.693065	3.73621e-07	0.00572424
C4B63_30g231	dihydrofolate reductase-thymidylate synthase	5.08362	0.431107	3.70318e-07	0.00567364
C4B63_39g329	glycyl-tRNA synthetase	5.08404	0.424544	3.69498e-07	0.00566107
C4B63_15g411	trans-sialidase, Group V	5.08809	2.02488	3.61691e-07	0.00554147
C4B63_9g522	NADH-ubiquinone oxidoreductase complex I subunit	5.09101	1.0329	3.56152e-07	0.00545661
C4B63_14g34	conserved hypothetical protein	5.09384	0.596684	3.50887e-07	0.00537594
C4B63_273g27	SLACS reverse transcriptase	5.09396	3.13306	3.50665e-07	0.00537254
C4B63_12g392	Vacuolar iron transporter 1	5.09696	0.486671	3.45145e-07	0.00528796
C4B63_8g206	conserved hypothetical protein	5.09909	0.59863	3.41294e-07	0.00522897
C4B63_7g386	NAD dependent epimerase/dehydratase family	5.10227	0.461386	3.35611e-07	0.0051419
C4B63_84g65	conserved hypothetical protein	5.10239	0.40711	3.35383e-07	0.00513841
C4B63_12g214	zinc-finger ccch and cchc domain-containing protein	5.10695	0.451826	3.27394e-07	0.005016
C4B63_85g67	conserved hypothetical protein	5.11267	0.591508	3.17642e-07	0.0048666
C4B63_15g11	KRI1-like family/KRI1-like family C-terminal	5.11499	0.629722	3.13756e-07	0.00480706
C4B63_155g17	trans-sialidase, Group II	5.11859	1.79757	3.07833e-07	0.00471632
C4B63_77g73	conserved hypothetical protein	5.11903	0.8184	3.07111e-07	0.00470526
C4B63_4g466	metallo- peptidase, Clan MG, Family M24	5.12059	0.514086	3.04584e-07	0.00466654
C4B63_9g2155c	ribosomal protein L27	5.12213	0.471795	3.02109e-07	0.00462861
C4B63_28g99	conserved hypothetical protein	5.12224	1.13446	3.0192e-07	0.00462572
C4B63_138g21	elongation factor 1-gamma (EF-1-gamma)	5.12409	0.280157	2.98986e-07	0.00458076
C4B63_4g463	conserved hypothetical protein	5.12882	0.344825	2.91572e-07	0.00446717
C4B63_70g68	cell cycle sequence binding phosphoprotein (RBP45)	5.12984	0.66491	2.89989e-07	0.00444293
C4B63_95g32	conserved hypothetical protein	5.13053	0.375817	2.88929e-07	0.00442668
C4B63_48g145	conserved hypothetical protein	5.14889	0.518902	2.62035e-07	0.00401465
C4B63_4g131	mitochondrial carrier protein	5.14911	0.768017	2.6173e-07	0.00400997
C4B63_64g80	trans-sialidase, Group V	5.15053	1.95519	2.59755e-07	0.00397971
C4B63_1g1321	Mucin-associated surface protein (MASP)	5.1554	1.5373	2.53087e-07	0.00387754
C4B63_25g184	Acyltransferase,	5.15606	0.766002	2.52201e-07	0.00386397
C4B63_39g319	60S ribosomal protein L10a	5.16024	1.37519	2.46638e-07	0.00377873
C4B63_14g167	conserved hypothetical protein,predicted C2 domain protein	5.16702	0.333972	2.3786e-07	0.00364425
C4B63_31g229	orotidine-5-phosphate decarboxylase/orotate phosphoribosyltransferase	5.16767	0.832886	2.37029e-07	0.00363153
C4B63_115g33	trans-sialidase, Group V	5.17199	1.62455	2.31607e-07	0.00354846
C4B63_70g77	acidocalcisomal pyrophosphatase	5.18397	0.565877	2.17206e-07	0.00332782
C4B63_26g233	mitochondrial DNA topoisomerase II	5.19679	0.27751	2.02763e-07	0.00310653
C4B63_10g166	conserved hypothetical protein	5.20361	0.339294	1.95451e-07	0.0029945
C4B63_63g12	protein disulfide isomerase 2	5.20754	0.312984	1.91359e-07	0.00293181
C4B63_7g421	coatomer alpha subunit	5.20858	0.376131	1.9029e-07	0.00291543
C4B63_142g8	methyltransferase	5.20915	0.596106	1.89708e-07	0.00290652
C4B63_81g63	glyceraldehyde 3-phosphate dehydrogenase, cytosolic	5.20992	1.10942	1.88923e-07	0.0028945
C4B63_17g41	Uncharacterized protein R166.3	5.21397	0.850866	1.84844e-07	0.00283199
C4B63_8g495	Regulator of chromosome condensation (RCC1) repeat	5.21681	0.615568	1.82034e-07	0.00278894
C4B63_10g538	trans-sialidase, Group II	5.2207	1.40366	1.78249e-07	0.00273096
C4B63_2g325	sphingomyelin/ceramide phosphorylethanolamine synthase, bifunctional	5.23917	0.553059	1.61304e-07	0.00247134
C4B63_32g236	transketolase	5.23951	0.297749	1.61008e-07	0.0024668
C4B63_45g79	conserved hypothetical protein	5.24136	0.387265	1.59395e-07	0.0024421
C4B63_1g665	Mucin-associated surface protein (MASP)	5.24166	0.995966	1.59135e-07	0.00243811
C4B63_16g166	V-type proton ATPase subunit a	5.25062	0.416676	1.51585e-07	0.00232243
C4B63_114g26	mitochondrial carrier domain-containing protein	5.2509	0.56214	1.51358e-07	0.00231895
C4B63_65g113	trans-sialidase, Group V	5.25885	2.04845	1.44962e-07	0.00222096
C4B63_85g69	mitochondrial-processing peptidase subunit beta	5.25905	0.420127	1.44803e-07	0.00221852
C4B63_25g278	phosphatidylinositol 3-kinase 2	5.2604	0.563211	1.43742e-07	0.00220227
C4B63_2g551	Eukaryotic translation initiation factor 4E-1	5.26621	0.26908	1.39268e-07	0.00213372
C4B63_46g106	proteasome regulatory ATPase subunit 2	5.26647	0.541453	1.39073e-07	0.00213073
C4B63_17g48	ubiquitin-conjugating enzyme E2	5.26955	0.29319	1.36759e-07	0.00209529
C4B63_12g130c	protein transport protein Sec61 gamma subunit	5.27776	0.536566	1.30775e-07	0.00200361
C4B63_3g403	Mucin-associated surface protein (MASP)	5.28137	1.35996	1.28219e-07	0.00196445
C4B63_54g80	conserved hypothetical protein	5.28164	0.784781	1.2803e-07	0.00196155
C4B63_14g162	Pre-mRNA-splicing factor cwf4	5.2845	0.514424	1.26049e-07	0.0019312
C4B63_28g107	malic enzyme	5.29159	0.404647	1.2126e-07	0.00185783
C4B63_56g85	conserved hypothetical protein	5.29393	0.576931	1.19716e-07	0.00183416
C4B63_27g214	serine/threonine protein phosphatase	5.29784	0.62544	1.17182e-07	0.00179535
C4B63_59g110	mucin TcMUCII	5.29828	1.70115	1.16902e-07	0.00179105
C4B63_35g115	conserved hypothetical protein	5.29985	0.521561	1.15896e-07	0.00177564
C4B63_52g401c	conserved hypothetical protein	5.30084	0.897154	1.1527e-07	0.00176605
C4B63_20g89c	conserved hypothetical protein	5.30591	0.799821	1.12111e-07	0.00171765
C4B63_6g117	conserved hypothetical protein	5.30787	0.616643	1.10914e-07	0.00169931
C4B63_22g86	ATP-dependent RNA helicase	5.31183	0.467232	1.08532e-07	0.00166282
C4B63_10g537	retrotransposon hot spot protein (RHS)	5.31219	0.455634	1.08314e-07	0.00165947
C4B63_65g19	trans-sialidase, Group VIII	5.3138	1.27326	1.07362e-07	0.00164489
C4B63_58g59	conserved hypothetical protein	5.33101	0.701116	9.7667e-08	0.00149636
C4B63_55g62	Ribosomal RNA small subunit methyltransferase NEP1	5.33437	0.692121	9.58778e-08	0.00146894
C4B63_50g142	trans-sialidase, Group V	5.34925	1.81786	8.8319e-08	0.00135314
C4B63_52g147	conserved hypothetical protein	5.35062	0.3884	8.76553e-08	0.00134297
C4B63_106g63	Mucin-associated surface protein (MASP)	5.35601	1.17557	8.50801e-08	0.00130351
C4B63_48g107	ATP-dependent DEAD/H RNA helicase	5.35718	0.437211	8.45313e-08	0.0012951
C4B63_134g38	trans-sialidase, Group V	5.36151	1.07302	8.2531e-08	0.00126446
C4B63_40g80	DNA-directed RNA polymerase I subunit	5.36195	0.83495	8.23292e-08	0.00126137
C4B63_85g48	nicotinamidase	5.36638	0.375806	8.03316e-08	0.00123076
C4B63_24g304	conserved hypothetical protein	5.36908	0.321403	7.914e-08	0.0012125
C4B63_2g716	conserved hypothetical protein	5.36914	0.483006	7.91151e-08	0.00121212
C4B63_207g9	ribosome biogenesis protein	5.38184	0.696234	7.37269e-08	0.00112957
C4B63_63g15	ribosomal protein L1-like protein	5.3823	0.946734	7.35393e-08	0.0011267
C4B63_447g1	serine carboxypeptidase (CBP1	5.40126	0.724605	6.61745e-08	0.00101386
C4B63_6g507	DNA repair protein RAD51	5.40573	0.316696	6.45458e-08	0.000988907
C4B63_39g336	S-adenosylhomocysteine hydrolase	5.41324	0.294465	6.18944e-08	0.000948284
C4B63_28g70	ubiquitin carboxyl-terminal hydrolase	5.41676	0.673772	6.06877e-08	0.000929796
C4B63_12g206	START domain-containing protein 10	5.41693	0.601984	6.06294e-08	0.000928903
C4B63_2g765	cystathione gamma lyase	5.41815	0.279415	6.02199e-08	0.00092263
C4B63_10g440	U3 small nucleolar ribonucleoprotein protein MPP10	5.42455	0.380148	5.81016e-08	0.000890175
C4B63_112g34	surface protease GP63	5.42561	1.64347	5.77583e-08	0.000884915
C4B63_18g217	homoserine kinase	5.44679	0.569065	5.12856e-08	0.000785747
C4B63_64g186	trans-sialidase, Group V	5.45077	2.07762	5.01534e-08	0.0007684
C4B63_38g69	chaperone DNAJ protein	5.45405	0.58853	4.92348e-08	0.000754327
C4B63_9g2158c	ribosomal protein L27	5.45597	0.450092	4.87052e-08	0.000746213
C4B63_16g161	Putative sulfate transporter YvdB	5.45608	0.584971	4.86756e-08	0.000745758
C4B63_73g1	arginine N-methyltransferase	5.46086	0.572958	4.73833e-08	0.00072596
C4B63_2g708	Gim5A protein	5.47201	0.259341	4.44956e-08	0.000681717
C4B63_26g226	conserved hypothetical protein	5.48797	0.85525	4.06583e-08	0.000622926
C4B63_4g72	fibrillarin	5.49928	0.577923	3.81338e-08	0.000584249
C4B63_128g41	ADP-ribosylation factor	5.51755	0.580308	3.43755e-08	0.000526667
C4B63_83g36	ppnN	5.52225	0.473383	3.34691e-08	0.00051278
C4B63_8g39	nicalin	5.52735	0.520925	3.25106e-08	0.000498096
C4B63_21g61	guanine nucleotide exchange factor subunit GCD7	5.534	0.930943	3.13008e-08	0.00047956
C4B63_12g329	conserved hypothetical protein	5.54081	0.610093	3.01071e-08	0.000461272
C4B63_3g553	NADH-dependent fumarate reductase	5.54442	1.0406	2.94933e-08	0.000451866
C4B63_16g142	trans-sialidase, Group II	5.54503	1.37773	2.93899e-08	0.000450283
C4B63_235g17	paraflagellar rod component	5.55122	0.489141	2.83691e-08	0.000434643
C4B63_16g318	spliceosomal U5 snRNP-specific protein	5.55364	0.767452	2.79778e-08	0.000428648
C4B63_1g849	Mucin-associated surface protein (MASP)	5.55523	1.51538	2.77246e-08	0.000424768
C4B63_21g42	PAB1-binding protein	5.5593	0.378535	2.70858e-08	0.000414982
C4B63_46g24	RNA-binding protein 34	5.56109	0.598865	2.6809e-08	0.000410741
C4B63_18g305	ADP-ribosylation factor-like protein	5.56468	0.573598	2.62637e-08	0.000402386
C4B63_17g64	conserved hypothetical protein	5.5654	0.88658	2.61557e-08	0.000400731
C4B63_3g618	trans-sialidase, Group V	5.57098	1.31126	2.53311e-08	0.000388098
C4B63_54g54	Small subunit processome component 20 homolog	5.57491	0.37027	2.47664e-08	0.000379446
C4B63_28g110	phosphotransferase	5.57498	0.715106	2.47562e-08	0.00037929
C4B63_9g389	ras-related protein Rab21	5.58695	0.509557	2.31095e-08	0.00035406
C4B63_48g137	Cohesin subunit SA-1	5.59395	0.410959	2.21961e-08	0.000340066
C4B63_121g70	Mucin-associated surface protein (MASP)	5.60175	2.60232	2.12199e-08	0.00032511
C4B63_14g608c	conserved hypothetical protein	5.60897	0.657743	2.03537e-08	0.000311839
C4B63_33g61	trans-sialidase, Group V	5.60916	1.9062	2.03313e-08	0.000311496
C4B63_24g309	conserved hypothetical protein	5.61182	0.707189	2.0021e-08	0.000306741
C4B63_20g309	protein phosphatase 2C	5.6172	0.671494	1.94078e-08	0.000297346
C4B63_42g49	Protein aardvark	5.62631	0.509898	1.84106e-08	0.000282068
C4B63_174g27	trans-sialidase, Group V	5.62686	1.8008	1.83523e-08	0.000281175
C4B63_85g53	fatty acyl CoA synthetase 2	5.62854	0.447628	1.81742e-08	0.000278448
C4B63_26g274	calmodulin	5.6316	0.48261	1.78547e-08	0.000273552
C4B63_7g1893c	Ubiquitin-related modifier 1	5.63287	0.899685	1.77235e-08	0.000271542
C4B63_28g79	conserved hypothetical protein	5.63962	0.906089	1.70426e-08	0.00026111
C4B63_83g25	ATP-dependent RNA helicase	5.64666	0.603374	1.63593e-08	0.000250641
C4B63_38g78	rhomboid-like protein	5.65383	0.560772	1.5691e-08	0.000240401
C4B63_49g170	ribosomal RNA processing protein 45	5.66317	1.02556	1.48603e-08	0.000227675
C4B63_31g53	conserved hypothetical protein	5.66543	0.866766	1.46654e-08	0.000224689
C4B63_27g337	trans-sialidase, Group V	5.66602	2.06074	1.46152e-08	0.00022392
C4B63_29g432	Mucin-associated surface protein (MASP)	5.66609	0.938479	1.46091e-08	0.000223827
C4B63_41g276	beta galactofuranosyl glycosyltransferase	5.66893	0.767184	1.43688e-08	0.000220145
C4B63_78g51	Mucin-associated surface protein (MASP)	5.67444	1.46598	1.39145e-08	0.000213185
C4B63_19g142	conserved hypothetical protein	5.67709	0.850129	1.37004e-08	0.000209903
C4B63_14g119	Mucin-associated surface protein (MASP)	5.67935	0.712413	1.3521e-08	0.000207155
C4B63_30g289	WD repeat-containing protein wdr-5.2	5.68309	0.426709	1.32283e-08	0.00020267
C4B63_58g121	ubiquitin hydrolase(fragment)	5.68943	0.587086	1.27467e-08	0.000195293
C4B63_11g260	conserved hypothetical protein	5.69032	0.625231	1.26802e-08	0.000194273
C4B63_89g383c	conserved hypothetical protein	5.69975	0.663816	1.19986e-08	0.000183831
C4B63_77g50	trans-sialidase, Group IV	5.70249	3.03193	1.1807e-08	0.000180895
C4B63_42g270	retrotransposon hot spot (RHS) protein	5.70249	0.371221	1.18069e-08	0.000180894
C4B63_53g152	conserved hypothetical protein	5.70403	0.517255	1.17008e-08	0.000179267
C4B63_23g1438c	cytochrome c oxidase copper chaperone	5.7075	0.874869	1.14646e-08	0.00017565
C4B63_1g51	conserved hypothetical protein	5.70913	0.650918	1.13555e-08	0.000173978
C4B63_2g398	conserved hypothetical protein	5.71593	0.401438	1.09107e-08	0.000167162
C4B63_40g97	eukaryotic translation initiation factor 4 gamma 4	5.7198	0.592769	1.06649e-08	0.000163397
C4B63_67g26	trans-sialidase, Group II	5.72246	1.53596	1.04991e-08	0.000160857
C4B63_79g20	conserved hypothetical protein	5.72262	0.59306	1.04894e-08	0.000160708
C4B63_43g194	pentatricopeptide repeat domain containing protein	5.72302	0.33581	1.0465e-08	0.000160334
C4B63_145g11	trans-sialidase, Group III	5.73508	1.44337	9.7467e-09	0.000149329
C4B63_4g178	60S ribosomal protein L10a	5.74293	0.28331	9.30531e-09	0.000142567
C4B63_69g42	trans-sialidase, Group V	5.79764	1.67687	6.72535e-09	0.000103039
C4B63_221g23	SET domain containing protein	5.80059	1.66777	6.60827e-09	0.000101245
C4B63_34g137	trans-sialidase, Group IV	5.80401	1.98886	6.47487e-09	9.92015e-05
C4B63_304g13	nucleosome assembly protein	5.80556	0.606813	6.41499e-09	9.82841e-05
C4B63_5g376	trans-sialidase, Group V	5.80632	1.812	6.386e-09	9.78399e-05
C4B63_6g492	BTB/POZ domain-containing protein KCTD4	5.80781	0.534635	6.32934e-09	9.69718e-05
C4B63_11g52	conserved hypothetical protein	5.81597	0.81582	6.02819e-09	9.2358e-05
C4B63_11g83	Eukaryotic translation initiation factor 3 subunit F	5.82598	0.484123	5.67778e-09	8.69893e-05
C4B63_17g264	phosphomannose isomerase	5.83491	0.996858	5.38186e-09	8.24555e-05
C4B63_10g438	conserved hypothetical protein	5.83943	0.874145	5.23785e-09	8.02491e-05
C4B63_18g212	valyl-tRNA synthetase	5.84063	0.42966	5.20028e-09	7.96735e-05
C4B63_24g310	conserved hypothetical protein	5.84091	0.444219	5.19154e-09	7.95396e-05
C4B63_259g18	trans-sialidase, Group II	5.84251	1.73293	5.14206e-09	7.87816e-05
C4B63_20g194	conserved hypothetical protein	5.84259	0.612905	5.13954e-09	7.87429e-05
C4B63_13g345	RAB-interacting protein	5.8463	0.586081	5.02626e-09	7.70074e-05
C4B63_9g2133c	60S ribosomal protein L44	5.84852	0.296089	4.95975e-09	7.59883e-05
C4B63_1g39	paraflagellar rod component	5.85718	0.594922	4.70801e-09	7.21315e-05
C4B63_2g419	UDP-galactose 4-epimerase	5.86179	0.780884	4.57895e-09	7.01541e-05
C4B63_10g295	thioredoxin	5.87285	0.794583	4.28373e-09	6.5631e-05
C4B63_16g147	Ring finger domain containing protein	5.88028	0.430128	4.09568e-09	6.27499e-05
C4B63_7g269	conserved hypothetical protein	5.89165	0.718723	3.82348e-09	5.85795e-05
C4B63_14g164	trypanothione synthetase-like protein	5.89509	0.764914	3.7447e-09	5.73725e-05
C4B63_15g397	trans-sialidase, Group V	5.89739	1.5157	3.69296e-09	5.65798e-05
C4B63_7g61	conserved hypothetical protein	5.90139	0.952348	3.60455e-09	5.52253e-05
C4B63_48g92	chaperonin HSP60, mitochondrial precursor	5.90851	0.306376	3.45223e-09	5.28917e-05
C4B63_42g179	ribosome biogenesis regulatory protein (RRS1)	5.90974	0.750782	3.42638e-09	5.24956e-05
C4B63_2g768	RNA-binding protein	5.90993	0.388208	3.4226e-09	5.24376e-05
C4B63_127g35	peptidase	5.914	0.376359	3.33898e-09	5.11565e-05
C4B63_9g219	dual specificity protein phosphatase	5.91523	0.709329	3.3142e-09	5.07769e-05
C4B63_14g64	choline/ethanolamine phosphotransferase	5.91808	0.620708	3.25715e-09	4.99028e-05
C4B63_122g16	oligopeptidase b	5.92228	0.755954	3.17517e-09	4.86468e-05
C4B63_146g39	trans-sialidase, Group V	5.9232	1.38945	3.15745e-09	4.83753e-05
C4B63_18g753c	conserved hypothetical protein	5.9349	0.776449	2.94024e-09	4.50475e-05
C4B63_40g36	Enoyl-CoA hydratase/isomerase family	5.93493	0.475513	2.93977e-09	4.50402e-05
C4B63_4g473	CYTH domain containing protein	5.94533	0.455992	2.75903e-09	4.22711e-05
C4B63_9g246	FtsJ cell division protein	5.94559	0.419533	2.75466e-09	4.22041e-05
C4B63_6g532	Putative trans-acting enoyl reductase MT2525	5.96886	0.320205	2.38912e-09	3.66038e-05
C4B63_46g52	RPC5	5.97088	0.617264	2.35975e-09	3.61538e-05
C4B63_9g1585c	conserved hypothetical protein	5.97167	0.611574	2.34832e-09	3.59786e-05
C4B63_1g1301	mucin TcMUCII	5.99221	1.92401	2.07003e-09	3.17149e-05
C4B63_7g70	TPR-repeat-containing chaperone protein DNAJ	6.00335	0.414507	1.93282e-09	2.96127e-05
C4B63_6g2366c	UPF0382 membrane protein HI 1073	6.00547	0.479925	1.90781e-09	2.92295e-05
C4B63_7g435	Solute carrier family 35 member F2	6.01334	0.774608	1.81744e-09	2.78451e-05
C4B63_24g192	conserved hypothetical protein	6.01543	0.719393	1.79405e-09	2.74867e-05
C4B63_7g267	conserved hypothetical protein	6.0197	0.998681	1.74739e-09	2.67718e-05
C4B63_98g38	trans-sialidase, Group II	6.02059	1.31592	1.73785e-09	2.66256e-05
C4B63_5g198	Mucin-associated surface protein (MASP)	6.02098	1.44139	1.73361e-09	2.65607e-05
C4B63_62g100	trans-sialidase, Group II	6.02341	1.43648	1.70779e-09	2.6165e-05
C4B63_31g226	glutamine dependent carbamoyl-phosphate synthase	6.035	0.733388	1.58967e-09	2.43553e-05
C4B63_4g121	U2 small nuclear ribonucleoprotein 40K	6.05423	0.539803	1.41089e-09	2.16163e-05
C4B63_85g68	heat shock protein 70 (hsp70)	6.05485	0.51066	1.40549e-09	2.15335e-05
C4B63_58g125	conserved hypothetical protein	6.05832	0.317849	1.37548e-09	2.10737e-05
C4B63_2g453	conserved hypothetical protein	6.06133	0.584454	1.34997e-09	2.06829e-05
C4B63_24g215	methyltransferase domain containing protein	6.06561	0.61375	1.31453e-09	2.01398e-05
C4B63_79g36	CCR4-NOT transcription complex subunit 1	6.07155	0.347938	1.2668e-09	1.94087e-05
C4B63_37g420	retrotransposon hot spot (RHS) protein	6.0779	0.57089	1.21768e-09	1.86561e-05
C4B63_2g813	transporter	6.08849	0.871801	1.13984e-09	1.74635e-05
C4B63_59g132	conserved hypothetical protein	6.09399	0.814318	1.10131e-09	1.68731e-05
C4B63_39g342	phosphoenolpyruvate mutase	6.11818	0.68765	9.46515e-10	1.45015e-05
C4B63_105g64	trans-sialidase, Group II	6.11894	2.68399	9.41986e-10	1.44322e-05
C4B63_491g7	SLACS reverse transcriptase (fragment)	6.12314	2.80666	9.17492e-10	1.40569e-05
C4B63_44g211	mevalonate kinase	6.12416	0.782953	9.11623e-10	1.3967e-05
C4B63_42g56	Alpha N-terminal protein methyltransferase 1	6.12834	0.893428	8.88029e-10	1.36055e-05
C4B63_63g100	conserved hypothetical protein	6.13329	0.60268	8.60796e-10	1.31882e-05
C4B63_23g243	conserved hypothetical protein	6.13365	0.838509	8.58847e-10	1.31584e-05
C4B63_54g5	TFIIF-stimulated CTD phosphatase	6.13425	0.601647	8.55607e-10	1.31088e-05
C4B63_4g479	U3 snoRNA-associated protein UTP11	6.13905	0.703381	8.30169e-10	1.2719e-05
C4B63_101g25	acid phosphatase	6.15207	0.605234	7.64785e-10	1.17173e-05
C4B63_56g82	mitochondrial glycoprotein-like protein	6.15844	0.811812	7.34657e-10	1.12557e-05
C4B63_16g181	trans-sialidase, Group VIII	6.15908	1.56672	7.3171e-10	1.12105e-05
C4B63_163g21	deoxyribose-phosphate aldolase	6.16358	0.963837	7.11183e-10	1.0896e-05
C4B63_24g1406c	60S ribosomal protein L35	6.16711	0.560069	6.9548e-10	1.06555e-05
C4B63_23g215	poly(A) polymerase	6.16859	0.578498	6.89001e-10	1.05562e-05
C4B63_17g269	conserved hypothetical protein	6.16936	0.712714	6.85686e-10	1.05054e-05
C4B63_15g308	trans-sialidase, Group V	6.1708	2.56871	6.7947e-10	1.04102e-05
C4B63_1g1091	trans-sialidase	6.17606	1.49617	6.57193e-10	1.00689e-05
C4B63_52g36	50S ribosomal protein L16	6.17971	0.709373	6.4218e-10	9.83883e-06
C4B63_32g187	trans-sialidase, Group V	6.18017	1.8216	6.40314e-10	9.81026e-06
C4B63_59g118	phosphoribosylpyrophosphate synthetase	6.18545	0.717656	6.19261e-10	9.4877e-06
C4B63_3g791	trans-sialidase, Group V	6.20516	2.1698	5.46429e-10	8.37183e-06
C4B63_34g364	zinc-finger containing protein	6.21285	0.434846	5.20323e-10	7.97187e-06
C4B63_14g93	Cyclin 12, L-type	6.22291	0.475207	4.88024e-10	7.47701e-06
C4B63_9g247	small nuclear ribonucleoprotein protein	6.22584	0.594304	4.78978e-10	7.33842e-06
C4B63_31g180	mitochondrial DNA polymerase beta-PAK	6.23057	0.600174	4.64732e-10	7.12016e-06
C4B63_76g23	cytoskeleton associated protein	6.23078	0.711317	4.64132e-10	7.11097e-06
C4B63_18g176	ribosomal protein L15	6.2399	0.348624	4.37846e-10	6.70824e-06
C4B63_25g269	trans-sialidase, Group II	6.26935	1.30518	3.62563e-10	5.55483e-06
C4B63_75g66	Variant SH3 domain containing protein	6.27372	0.489619	3.52512e-10	5.40084e-06
C4B63_45g236	ubiquitin-protein ligase	6.27911	0.366237	3.40508e-10	5.21693e-06
C4B63_24g169	surface protease GP63	6.28375	1.57463	3.30503e-10	5.06363e-06
C4B63_55g90	conserved hypothetical protein	6.28855	0.88857	3.20449e-10	4.9096e-06
C4B63_9g277	Phosphoenolpyruvate carboxykinase [ATP], glycosomal	6.33736	2.61161	2.3374e-10	3.58112e-06
C4B63_14g161	conserved hypothetical protein	6.33938	0.64274	2.30685e-10	3.53433e-06
C4B63_43g208	conserved hypothetical protein	6.34208	0.585792	2.26691e-10	3.47313e-06
C4B63_44g210	UDP-Gal or UDP-GlcNAc-dependent glycosyltransferase	6.35154	0.531002	2.13164e-10	3.26589e-06
C4B63_45g96	conserved hypothetical protein	6.35168	0.451282	2.12983e-10	3.26311e-06
C4B63_113g34	ABC transporter	6.35423	0.612654	2.09468e-10	3.20925e-06
C4B63_10g1811c	cofilin/actin depolymerizing factor	6.37775	0.32367	1.79714e-10	2.75339e-06
C4B63_40g87	WD40 repeat-containing protein	6.42513	0.717475	1.31757e-10	2.01865e-06
C4B63_13g344	conserved hypothetical protein	6.43072	0.381299	1.27e-10	1.94576e-06
C4B63_6g514	carbonic anhydrase-like protein	6.43093	0.502146	1.26826e-10	1.9431e-06
C4B63_43g127	vacuolar ATP synthase	6.43472	0.562828	1.237e-10	1.8952e-06
C4B63_26g209	ERAD-associated E3 ubiquitin-protein ligase HRD1	6.43618	0.632087	1.22516e-10	1.87707e-06
C4B63_13g1005c	peptidyl-prolyl cis-trans isomerase	6.43957	0.677725	1.19813e-10	1.83566e-06
C4B63_13g320	conserved hypothetical protein	6.4565	0.812124	1.07151e-10	1.64166e-06
C4B63_6g582	conserved hypothetical protein	6.46867	0.746743	9.88716e-11	1.51481e-06
C4B63_35g104	Nucleolar protein,Nop52	6.46938	0.56819	9.84027e-11	1.50763e-06
C4B63_44g134	conserved hypothetical protein	6.47119	0.689943	9.72332e-11	1.48971e-06
C4B63_16g324	WD domain, G-beta repeat/BING4CT (NUC141) domain containing protein	6.48966	0.576731	8.60281e-11	1.31804e-06
C4B63_387g16	trans-sialidase, Group II	6.50213	1.69184	7.91899e-11	1.21327e-06
C4B63_24g315	conserved hypothetical protein	6.50757	0.551575	7.63767e-11	1.17017e-06
C4B63_371g8	beta galactofuranosyl glycosyltransferase	6.50943	1.46645	7.54377e-11	1.15578e-06
C4B63_32g224	ubiquitin-conjugating enzyme E2	6.51172	0.42657	7.42937e-11	1.13825e-06
C4B63_361g13	conserved hypothetical protein	6.51197	1.15742	7.41709e-11	1.13637e-06
C4B63_3g981	trans-sialidase, Group V	6.51205	2.08624	7.41333e-11	1.1358e-06
C4B63_12g239	conserved hypothetical protein	6.51705	0.641856	7.17054e-11	1.0986e-06
C4B63_16g100	cytosolic leucyl aminopeptidase	6.52667	0.489446	6.72461e-11	1.03028e-06
C4B63_71g5	mucin TcMUCII	6.52867	1.19031	6.63557e-11	1.01664e-06
C4B63_7g227	GPI transamidase subunit 16	6.5385	0.715325	6.21391e-11	9.52033e-07
C4B63_2g761	Peroxin 19	6.54229	0.651932	6.05832e-11	9.28196e-07
C4B63_52g72	WD repeat-containing protein 3	6.55218	0.674745	5.67047e-11	8.68773e-07
C4B63_48g25	conserved hypothetical protein	6.56098	0.607394	5.34554e-11	8.1899e-07
C4B63_19g1170c	Prefoldin subunit 4	6.56225	0.630636	5.30027e-11	8.12055e-07
C4B63_1g791	trans-sialidase	6.56373	1.58384	5.24783e-11	8.04021e-07
C4B63_14g170	19S proteasome regulatory subunit	6.56803	0.731742	5.0984e-11	7.81125e-07
C4B63_10g486	conserved hypothetical protein	6.57264	0.758339	4.94311e-11	7.57334e-07
C4B63_116g13	Nucleolar complex protein 2 homolog	6.58483	0.687354	4.55421e-11	6.97751e-07
C4B63_19g36	conserved hypothetical protein	6.58709	0.798097	4.48544e-11	6.87215e-07
C4B63_10g495	Serine/threonine-protein kinase RIO1	6.6104	0.704368	3.83289e-11	5.87238e-07
C4B63_6g516	WD repeat-containing protein 75	6.61456	0.730818	3.72664e-11	5.70959e-07
C4B63_5g307	trans-sialidase, Group V	6.6167	1.9234	3.67312e-11	5.62759e-07
C4B63_7g129	ATP-dependent RNA helicase	6.6368	0.749506	3.20565e-11	4.91137e-07
C4B63_10g148	carnitine/choline acetyltransferase	6.64355	0.406968	3.06222e-11	4.69163e-07
C4B63_9g448	superoxide dismutase	6.659	0.967417	2.75689e-11	4.22383e-07
C4B63_111g29	conserved hypothetical protein	6.66342	0.766721	2.67524e-11	4.09873e-07
C4B63_49g162	60S ribosomal protein L14	6.67175	0.45455	2.52766e-11	3.87263e-07
C4B63_10g504	conserved hypothetical protein	6.68142	0.622509	2.36633e-11	3.62545e-07
C4B63_87g82	UDP-Gal or UDP-GlcNAc-dependent glycosyltransferase	6.68531	0.893195	2.30443e-11	3.53062e-07
C4B63_304g9	Vesicle-trafficking protein SEC22	6.68859	0.850883	2.25331e-11	3.4523e-07
C4B63_7g385	Ufm1-specific protease 2	6.69619	0.474209	2.13918e-11	3.27744e-07
C4B63_126g23	trans-sialidase, Group V	6.69795	1.91416	2.1136e-11	3.23824e-07
C4B63_42g172	nuclear movement protein	6.70004	0.781312	2.0836e-11	3.19228e-07
C4B63_23g43	conserved hypothetical protein	6.70423	0.75119	2.02477e-11	3.10216e-07
C4B63_10g98	tRNA isopentenyltransferase	6.70846	0.681748	1.96683e-11	3.01338e-07
C4B63_79g54	hypoxanthine-guanine phosphoribosyltransferase	6.7114	1.14402	1.9276e-11	2.95328e-07
C4B63_24g230	conserved hypothetical protein	6.71305	0.581292	1.90598e-11	2.92016e-07
C4B63_436g6	SLACS reverse transcriptase (fragment)	6.72995	0.335023	1.69718e-11	2.60025e-07
C4B63_3g1116	Uncharacterized membrane protein C365.16	6.74282	1.44095	1.5534e-11	2.37997e-07
C4B63_4g356	RNA-binding protein 29	6.74468	0.445531	1.53366e-11	2.34971e-07
C4B63_34g307	ubiquitin-conjugating enzyme E2	6.751	0.930522	1.4683e-11	2.24957e-07
C4B63_39g111	trans-sialidase, Group V	6.7516	1.89711	1.46219e-11	2.24022e-07
C4B63_28g84	conserved hypothetical protein	6.75649	0.737814	1.41376e-11	2.16603e-07
C4B63_2g90	Nop53 (60S ribosomal biogenesis)	6.76317	0.699157	1.35003e-11	2.06838e-07
C4B63_70g80	proteasome alpha 7 subunit	6.76797	0.480898	1.30605e-11	2.001e-07
C4B63_4g220	conserved hypothetical protein	6.77656	0.641256	1.23072e-11	1.88559e-07
C4B63_34g367	conserved hypothetical protein	6.79818	0.626921	1.05952e-11	1.62329e-07
C4B63_18g293	heat shock 70 kDa protein, mitochondrial precursor	6.81096	0.347928	9.69502e-12	1.48537e-07
C4B63_22g68	rRNA biogenesis protein	6.8155	0.798069	9.39365e-12	1.4392e-07
C4B63_17g93	MAF-like septum formation protein	6.81625	0.9491	9.34495e-12	1.43174e-07
C4B63_149g20	cyclophilin	6.82234	0.835194	8.95718e-12	1.37233e-07
C4B63_3g400	trans-sialidase, Group VI	6.82655	1.43726	8.69842e-12	1.33269e-07
C4B63_297g9	conserved hypothetical protein	6.83037	1.11335	8.46935e-12	1.29759e-07
C4B63_5g121	trans-sialidase, Group V	6.8346	1.90071	8.22347e-12	1.25992e-07
C4B63_27g1015c	conserved hypothetical protein	6.84403	0.45693	7.69953e-12	1.17964e-07
C4B63_42g170	conserved hypothetical protein	6.85048	0.531436	7.36044e-12	1.12769e-07
C4B63_2g770	conserved hypothetical protein	6.85307	0.615241	7.22798e-12	1.1074e-07
C4B63_20g747c	cyclin-dependent kinases regulatory subunit	6.87557	0.575639	6.1743e-12	9.45965e-08
C4B63_11g8	succinyl-CoA synthetase alpha subunit	6.88215	0.351785	5.89557e-12	9.0326e-08
C4B63_4g336	CMP-sialic acid transporter	6.88796	0.638859	5.65975e-12	8.6713e-08
C4B63_4g450	40S ribosomal protein S13	6.89641	0.494074	5.33347e-12	8.17141e-08
C4B63_145g23	trans-sialidase, Group III	6.90798	1.71638	4.91596e-12	7.53174e-08
C4B63_94g87	trans-sialidase, Group VIII	6.91798	1.52196	4.58114e-12	7.01876e-08
C4B63_9g225	conserved hypothetical protein	6.92201	0.686732	4.45277e-12	6.82208e-08
C4B63_38g47	fructose-1,6-bisphosphatase, cytosolic	6.93656	0.64518	4.0177e-12	6.15551e-08
C4B63_12g295	GTP-binding nuclear protein rtb2	6.93862	0.358515	3.95937e-12	6.06616e-08
C4B63_21g98	conserved hypothetical protein	6.93868	0.78267	3.95785e-12	6.06382e-08
C4B63_2g209	Present in the outer mitochondrial membrane proteome 6	6.93918	1.24279	3.94381e-12	6.04231e-08
C4B63_101g15	serine peptidase, Clan SC, Family S9B	6.94082	0.591064	3.8984e-12	5.97274e-08
C4B63_16g290	mitochondrial RNA binding protein	6.95245	0.497298	3.58993e-12	5.50013e-08
C4B63_142g10	DNA repair protein	6.95674	1.03651	3.48229e-12	5.33522e-08
C4B63_23g275	ATP-dependent DEAD/H RNA helicase	6.95818	1.01963	3.44689e-12	5.28098e-08
C4B63_3g760	trans-sialidase, Group V	6.96351	2.68547	3.31907e-12	5.08514e-08
C4B63_22g81	vesicular-fusion protein nsf	6.96707	0.722855	3.23615e-12	4.9581e-08
C4B63_23g209	conserved hypothetical protein	6.97699	0.463859	3.01571e-12	4.62037e-08
C4B63_8g555	60S ribosomal protein L7	6.99576	0.861623	2.63828e-12	4.04211e-08
C4B63_25g322	U3 small nucleolar RNA-associated protein 25	6.9978	0.639956	2.60006e-12	3.98355e-08
C4B63_2g1123c	small nuclear ribonucleoprotein Sm-F	7.01412	1.13724	2.31398e-12	3.54524e-08
C4B63_2g303	Mitochondrial import receptor subunit ATOM40	7.01497	0.779705	2.30004e-12	3.52389e-08
C4B63_18g223	eukaryotic translation initiation factor 3 subunit d	7.02567	0.494393	2.13047e-12	3.26409e-08
C4B63_1g748	trans-sialidase, Group VIII	7.04217	1.4846	1.89272e-12	2.89984e-08
C4B63_2g30	rieske iron-sulfur protein, mitochondrial precursor	7.0472	0.409935	1.8256e-12	2.797e-08
C4B63_25g248	L-galactonolactone oxidase	7.0708	1.05941	1.54042e-12	2.36008e-08
C4B63_14g113	conserved hypothetical protein	7.07137	0.553357	1.53412e-12	2.35042e-08
C4B63_259g16	conserved hypothetical protein	7.07947	0.871336	1.4471e-12	2.2171e-08
C4B63_42g248	alkyl-dihydroxyacetone phosphate synthase	7.08052	0.580015	1.43615e-12	2.20033e-08
C4B63_63g58	Pre-rRNA-processing protein esf1	7.08553	0.799973	1.3851e-12	2.12212e-08
C4B63_44g118	conserved hypothetical protein	7.08849	0.750204	1.35583e-12	2.07726e-08
C4B63_24g1567c	Diphthamide biosynthesis protein 3	7.09502	1.17826	1.29331e-12	1.98149e-08
C4B63_38g53	P-type H+-ATPase	7.09914	0.46481	1.25537e-12	1.92335e-08
C4B63_2g5	casein kinase II	7.10367	0.676807	1.21488e-12	1.86132e-08
C4B63_13g199	GPI transamidase component Tta2	7.11382	0.85767	1.12874e-12	1.72934e-08
C4B63_8g483	asparagine synthetase a	7.12315	0.855698	1.05487e-12	1.61617e-08
C4B63_42g200	bystin	7.1397	0.669467	9.35348e-13	1.43305e-08
C4B63_23g140	conserved hypothetical protein	7.14355	1.25015	9.09484e-13	1.39342e-08
C4B63_28g340	trans-sialidase, Group VIII	7.15996	1.44962	8.07009e-13	1.23642e-08
C4B63_4g502	ABC transporter	7.16048	0.598229	8.03944e-13	1.23172e-08
C4B63_4g320	conserved hypothetical protein	7.17678	0.635149	7.1371e-13	1.09347e-08
C4B63_24g250	trans-sialidase, Group V	7.18024	1.6816	6.95879e-13	1.06616e-08
C4B63_85g83	Eukaryotic initiation factor 4A-1	7.1921	0.384927	6.38042e-13	9.77544e-09
C4B63_12g240	40S ribosomal protein S15A	7.19636	0.446557	6.18431e-13	9.47499e-09
C4B63_23g109	UDP-glucose:glycoprotein glucosyltransferase	7.20007	2.38487	6.01799e-13	9.22017e-09
C4B63_4g85	conserved hypothetical protein	7.2003	0.956384	6.00804e-13	9.20492e-09
C4B63_207g7	conserved hypothetical protein	7.20287	0.869031	5.89603e-13	9.03331e-09
C4B63_78g41	conserved hypothetical protein	7.21685	0.641216	5.32046e-13	8.15147e-09
C4B63_41g197	conserved hypothetical protein	7.22857	0.359072	4.88104e-13	7.47824e-09
C4B63_14g98	conserved hypothetical protein	7.23737	0.851809	4.57456e-13	7.00869e-09
C4B63_44g173	Nucleoporin	7.24506	0.597072	4.32253e-13	6.62255e-09
C4B63_21g53	RNA-binding protein	7.26003	0.969472	3.86998e-13	5.9292e-09
C4B63_2g348	DDB1- and CUL4-associated factor 7 homolog	7.26822	0.82238	3.64248e-13	5.58064e-09
C4B63_19g1441c	conserved hypothetical protein	7.27102	0.594827	3.56773e-13	5.46611e-09
C4B63_22g151c	conserved hypothetical protein	7.28413	0.95535	3.23744e-13	4.96008e-09
C4B63_46g77	40S ribosomal protein S4	7.29901	0.399496	2.89899e-13	4.44155e-09
C4B63_85g58	zinc-finger containing protein	7.31474	0.638338	2.57878e-13	3.95095e-09
C4B63_51g234	mucin TcMUCI	7.32832	0.373873	2.33059e-13	3.5707e-09
C4B63_18g130	glutamyl-tRNA synthetase	7.33776	0.865673	2.17203e-13	3.32777e-09
C4B63_4g355	60S ribosomal protein L7	7.34382	0.761029	2.07583e-13	3.18038e-09
C4B63_10g145	lipase	7.37635	0.456843	1.62688e-13	2.49254e-09
C4B63_14g147	phosphoribosylpyrophosphate synthetase	7.37791	0.477703	1.60799e-13	2.4636e-09
C4B63_119g5	trans-sialidase, Group VIII	7.39885	1.42852	1.37371e-13	2.10467e-09
C4B63_80g36	RNA-binding protein	7.40628	0.844085	1.29893e-13	1.99009e-09
C4B63_43g134	cytochrome c oxidase subunit VI	7.40713	0.396212	1.29066e-13	1.97742e-09
C4B63_9g2075c	small nuclear ribonucleoprotein SmD2	7.40976	0.746819	1.26528e-13	1.93854e-09
C4B63_63g95	poly(A)-specific ribonuclease PARN	7.41974	0.620529	1.1735e-13	1.79792e-09
C4B63_19g1437c	conserved hypothetical protein	7.43416	0.947341	1.05231e-13	1.61225e-09
C4B63_42g67	Protein F37C4.5	7.44033	0.687863	1.00432e-13	1.53872e-09
C4B63_78g37	cation-transporting ATPase	7.45356	0.639055	9.08569e-14	1.39202e-09
C4B63_194g20	conserved hypothetical protein	7.45375	1.07083	9.07251e-14	1.39e-09
C4B63_20g178	dihydrolipoyl dehydrogenase	7.46162	0.386365	8.54669e-14	1.30944e-09
C4B63_95g27	conserved hypothetical protein	7.474	0.610816	7.77932e-14	1.19187e-09
C4B63_126g4	trans-sialidase, Group V	7.47522	2.49446	7.70778e-14	1.18091e-09
C4B63_17g279	conserved hypothetical protein	7.47798	0.942568	7.54712e-14	1.15629e-09
C4B63_45g211	acyl-CoA dehydrogenase, mitochondrial precursor	7.48727	0.753435	7.03193e-14	1.07736e-09
C4B63_35g179	protein tyrosine phosphatase	7.48789	0.41454	6.99912e-14	1.07233e-09
C4B63_39g344	14-3-3 protein 1	7.50645	0.402139	6.07527e-14	9.30793e-10
C4B63_35g131	trans-sialidase, Group V	7.51586	1.21253	5.65373e-14	8.66208e-10
C4B63_38g189	trans-sialidase, Group II	7.52007	1.67376	5.47482e-14	8.38797e-10
C4B63_38g98	ubiquitin-conjugating enzyme E2	7.54009	0.817758	4.69659e-14	7.19564e-10
C4B63_46g101	conserved hypothetical protein	7.55189	1.31675	4.28988e-14	6.57252e-10
C4B63_18g37	conserved hypothetical protein	7.5651	0.979362	3.87572e-14	5.93799e-10
C4B63_14g97	isoleucyl-tRNA synthetase	7.56754	0.394414	3.8037e-14	5.82765e-10
C4B63_11g295c	conserved hypothetical protein	7.56912	1.16473	3.75748e-14	5.75683e-10
C4B63_112g54c	conserved hypothetical protein	7.59289	1.06538	3.12839e-14	4.79301e-10
C4B63_133g44	60S ribosomal protein L14	7.60225	0.499222	2.91027e-14	4.45883e-10
C4B63_2g450	metallo-peptidase, Clan MF, Family M17	7.60415	1.08072	2.86786e-14	4.39385e-10
C4B63_52g145	phosphatidylserine synthase	7.60647	0.810443	2.81674e-14	4.31553e-10
C4B63_34g297	Mitochondrial outer membrane protein porin	7.60937	0.442952	2.75443e-14	4.22006e-10
C4B63_83g80	cytoplasmic l-asparaginase i-like protein	7.61366	0.939501	2.66435e-14	4.08205e-10
C4B63_35g193	trans-sialidase, Group VIII	7.61517	1.91037	2.63348e-14	4.03476e-10
C4B63_41g241	WD repeat and HMG-box DNA-binding protein	7.61816	0.838205	2.57312e-14	3.94228e-10
C4B63_14g105	conserved hypothetical protein	7.6214	0.792235	2.50947e-14	3.84476e-10
C4B63_7g393	Protein CASC1	7.62376	0.638451	2.4639e-14	3.77495e-10
C4B63_83g79	RNA pseudouridylate synthase	7.64296	0.436289	2.12291e-14	3.2525e-10
C4B63_4g495	transporter	7.64666	0.98584	2.06273e-14	3.16031e-10
C4B63_12g396	proteasome alpha 7 subunit	7.65595	0.503903	1.91891e-14	2.93996e-10
C4B63_55g166	endoplasmic reticulum oxidoreductin	7.65872	1.25795	1.87791e-14	2.87715e-10
C4B63_6g409	conserved hypothetical protein	7.66118	0.909616	1.84231e-14	2.8226e-10
C4B63_13g262	conserved hypothetical protein	7.66522	0.731662	1.78523e-14	2.73515e-10
C4B63_42g193	ama1 protein	7.67059	0.397486	1.71209e-14	2.62309e-10
C4B63_18g148	PAS-domain containing phosphoglycerate kinase	7.67222	0.579528	1.69042e-14	2.5899e-10
C4B63_52g167	conserved hypothetical protein	7.68011	0.630105	1.58952e-14	2.4353e-10
C4B63_2g530	conserved hypothetical protein	7.68058	0.652796	1.58364e-14	2.42629e-10
C4B63_30g131	cystathionine beta-synthase	7.68651	0.747035	1.51208e-14	2.31665e-10
C4B63_63g85	40S ribosomal protein S8	7.73153	0.650656	1.06258e-14	1.62798e-10
C4B63_75g84	trans-sialidase, Group VII	7.74585	1.35717	9.49433e-15	1.45463e-10
C4B63_78g60	trans-sialidase, Group V	7.75371	1.49332	8.9244e-15	1.36731e-10
C4B63_9g432	beta prime cop protein	7.79454	0.672288	6.46434e-15	9.90402e-11
C4B63_4g64	Mitochondrial ADP/ATP carrier protein 5	7.819	0.391843	5.32441e-15	8.15753e-11
C4B63_128g49	nucleolar RNA helicase II	7.8275	0.540128	4.97664e-15	7.6247e-11
C4B63_1g959	Mucin-associated surface protein (MASP)	7.86012	1.84022	3.83769e-15	5.87973e-11
C4B63_101g3	tyrosine aminotransferase	7.86668	2.07269	3.64176e-15	5.57954e-11
C4B63_252g14	zinc-finger protein	7.8707	0.874542	3.52652e-15	5.40299e-11
C4B63_22g55	RWD domain-containing protein	7.87216	0.80509	3.48557e-15	5.34025e-11
C4B63_101g6	tyrosine aminotransferase	7.87798	0.689851	3.32709e-15	5.09743e-11
C4B63_18g1141c	conserved hypothetical protein	7.88594	0.757197	3.12166e-15	4.78269e-11
C4B63_134g37	orotidine-5-phosphate decarboxylase/orotate phosphoribosyltransferase	7.89747	0.625683	2.8462e-15	4.36066e-11
C4B63_187g27	surface protease GP63	7.89968	0.703936	2.79626e-15	4.28415e-11
C4B63_18g18	Serine/threonine-protein kinase RIO2	7.94357	0.668666	1.96443e-15	3.0097e-11
C4B63_2g1505c	60S ribosomal protein L37	7.94644	0.735099	1.9195e-15	2.94086e-11
C4B63_18g204	3-hydroxy-3-methylglutaryl-CoA reductase	7.96519	0.689276	1.64972e-15	2.52754e-11
C4B63_20g10	D-isomer specific 2-hydroxyacid dehydrogenase-protein	7.97208	0.456409	1.56024e-15	2.39044e-11
C4B63_44g244	Ribosome biogenesis protein WDR12 homolog	7.97802	0.869183	1.48704e-15	2.27829e-11
C4B63_51g87	conserved hypothetical protein	8.00005	0.947762	1.24365e-15	1.9054e-11
C4B63_45g133	splicing factor TSR1	8.00012	0.781593	1.24294e-15	1.9043e-11
C4B63_7g203	antigenic protein	8.00521	0.735803	1.19258e-15	1.82716e-11
C4B63_46g53	conserved hypothetical protein	8.02669	0.651587	1.0014e-15	1.53425e-11
C4B63_83g60	protein phosphatase 1 catalitic subunit	8.02881	0.991668	9.84261e-16	1.50799e-11
C4B63_36g364	trans-sialidase, Group V	8.04135	2.6474	8.88511e-16	1.36129e-11
C4B63_2g763	conserved hypothetical protein	8.05397	0.523558	8.01481e-16	1.22795e-11
C4B63_18g278	RNA-binding protein	8.05412	1.00154	8.00513e-16	1.22647e-11
C4B63_30g116	target of rapamycin (TOR) kinase 1	8.08371	1.66465	6.28272e-16	9.62575e-12
C4B63_23g120	N-acetylglucosamyl transferase component GPI1	8.08906	0.601636	6.01283e-16	9.21225e-12
C4B63_144g9	mucin TcMUCII	8.09062	1.16445	5.93605e-16	9.09463e-12
C4B63_2g376	ribosome assembly protein RRB1	8.12693	0.688559	4.40297e-16	6.74578e-12
C4B63_79g25	conserved hypothetical protein	8.12894	0.773135	4.33059e-16	6.6349e-12
C4B63_44g221	cytoskeleton-associated protein CAP5.5	8.1304	0.449751	4.27857e-16	6.5552e-12
C4B63_50g208	trans-sialidase, Group VI	8.16674	2.46547	3.16843e-16	4.85435e-12
C4B63_69g73	fatty acid desaturase	8.17413	0.660569	2.98004e-16	4.56571e-12
C4B63_7g202	Coiled-coil and C2 domain-containing protein	8.17906	0.463564	2.8606e-16	4.38273e-12
C4B63_7g58	protein phosphatase 2C	8.19417	0.709311	2.52318e-16	3.86576e-12
C4B63_11g474	Parkin coregulated gene protein homolog (PACRGA)	8.20258	0.728499	2.35281e-16	3.60474e-12
C4B63_51g115	Proliferation-associated protein 2G4	8.21367	0.654463	2.14536e-16	3.28691e-12
C4B63_19g43	1,2-Dihydroxy-3-keto-5-methylthiopentene dioxygenase	8.22384	0.671133	1.97085e-16	3.01954e-12
C4B63_22g292	deoxyhypusine synthase	8.22385	1.37522	1.9708e-16	3.01946e-12
C4B63_13g269	40S ribosomal protein S9	8.22922	0.536056	1.88439e-16	2.88707e-12
C4B63_19g25	TSR2	8.23557	1.09569	1.78708e-16	2.73799e-12
C4B63_44g194	conserved hypothetical protein	8.24931	1.10695	1.59307e-16	2.44074e-12
C4B63_7g92	thioredoxin	8.2625	0.756493	1.42656e-16	2.18563e-12
C4B63_40g46	ATP-dependent protease subunit HslV	8.28219	0.474792	1.20929e-16	1.85275e-12
C4B63_3g567	trans-sialidase, Group V	8.28887	2.34899	1.14328e-16	1.75162e-12
C4B63_2g331	polyadenylate-binding protein 1	8.29303	0.554617	1.104e-16	1.69144e-12
C4B63_81g48	CTL-like protein DDB G0274487	8.29933	0.509438	1.04704e-16	1.60417e-12
C4B63_17g96	Dynein intermediate chain 1, axonemal	8.31005	0.537052	9.5662e-17	1.46564e-12
C4B63_32g25	conserved hypothetical protein	8.31065	1.25372	9.51764e-17	1.4582e-12
C4B63_30g145	electron-transfer-flavoprotein, alpha polypeptide	8.32565	0.495987	8.3864e-17	1.28488e-12
C4B63_21g261	isocitrate dehydrogenase [NADP], mitochondrial precursor	8.33816	0.7082	7.54572e-17	1.15608e-12
C4B63_22g123	Mucin-associated surface protein (MASP)	8.33927	1.17853	7.47489e-17	1.14523e-12
C4B63_197g20	surface protease GP63	8.34156	1.92352	7.33162e-17	1.12328e-12
C4B63_4g454	nucleosome assembly protein	8.35177	0.877955	6.72464e-17	1.03028e-12
C4B63_42g99	E3 ubiquitin-protein ligase HEL2	8.36312	0.750302	6.10797e-17	9.35802e-13
C4B63_14g179	asparaginase	8.36834	1.81492	5.84372e-17	8.95316e-13
C4B63_175g48c	conserved hypothetical protein	8.39603	1.22738	4.6182e-17	7.07555e-13
C4B63_6g412	conserved hypothetical protein	8.40229	0.523886	4.37844e-17	6.70821e-13
C4B63_263g7	ruvB-like DNA helicase	8.41566	1.25391	3.90678e-17	5.98558e-13
C4B63_49g186	ccr4-not transcription complex subunit	8.42195	0.746661	3.70264e-17	5.67282e-13
C4B63_26g206	glutaminyl-tRNA synthetase	8.45033	1.06034	2.90487e-17	4.45054e-13
C4B63_23g158	trans-sialidase	8.45106	1.30128	2.88664e-17	4.42262e-13
C4B63_2g432	2-(3-amino-3-carboxypropyl)histidine synthase subunit 2	8.45582	0.750991	2.77137e-17	4.24602e-13
C4B63_6g101	RNA polymerase B subunit RPB8	8.47188	0.789112	2.41472e-17	3.69959e-13
C4B63_297g15	60S ribosomal protein L18a	8.49274	0.647464	2.01823e-17	3.09214e-13
C4B63_19g97	ABC transporter, mitochondrial	8.49658	0.553086	1.95251e-17	2.99143e-13
C4B63_197g31	trans-sialidase, Group V	8.52641	1.20096	1.50959e-17	2.31285e-13
C4B63_23g249	peter pan protein	8.52694	1.005	1.50274e-17	2.30234e-13
C4B63_75g392c	60S ribosomal protein L36	8.5308	0.747886	1.45335e-17	2.22668e-13
C4B63_148g34	pumilio/PUF RNA binding protein 7	8.54011	1.10847	1.34089e-17	2.05438e-13
C4B63_25g249	Protein SDA1 homolog	8.58276	0.846409	9.26242e-18	1.4191e-13
C4B63_42g42	co-chaperone GrpE	8.58621	0.624897	8.98839e-18	1.37711e-13
C4B63_11g16	conserved hypothetical protein	8.58983	0.669699	8.70967e-18	1.33441e-13
C4B63_70g74	cytoplasmic translation machinery associated protein	8.60791	1.08123	7.44053e-18	1.13996e-13
C4B63_26g268	40S ribosomal protein S3	8.62926	0.438738	6.17524e-18	9.46109e-14
C4B63_22g23	ARM-like helical domain-containing protein	8.63668	0.73141	5.78727e-18	8.86668e-14
C4B63_40g169	trans-sialidase, Group II	8.64016	2.33101	5.61353e-18	8.60049e-14
C4B63_106g54	trans-sialidase, Group V	8.64706	2.25819	5.28451e-18	8.0964e-14
C4B63_10g131	conserved hypothetical protein	8.6539	0.826215	4.97706e-18	7.62535e-14
C4B63_8g193	conserved hypothetical protein	8.6753	1.03192	4.1246e-18	6.3193e-14
C4B63_75g48	60S ribosomal protein L5	8.70464	0.523146	3.18597e-18	4.88123e-14
C4B63_15g370	trans-sialidase, Group VI	8.70756	1.88582	3.10493e-18	4.75707e-14
C4B63_34g309	proteasome regulatory non-ATPase subunit 6	8.7449	0.810185	2.23203e-18	3.41969e-14
C4B63_45g116	protein phosphatase inhibitor	8.77454	0.675049	1.71605e-18	2.62916e-14
C4B63_19g91	Protein LSM14 homolog A-B	8.82043	0.590335	1.14018e-18	1.74687e-14
C4B63_26g252	nucleosome assembly protein-like protein	8.83502	0.572153	1.00081e-18	1.53334e-14
C4B63_233g19	ribosomal protein L15	8.86796	0.576755	7.4499e-19	1.1414e-14
C4B63_45g228	conserved hypothetical protein	8.86952	0.751102	7.34619e-19	1.12551e-14
C4B63_25g294	Thioredoxin-like	8.89593	0.472988	5.79313e-19	8.87565e-15
C4B63_30g290	mercaptopyruvate sulfurtransferase	8.93346	0.830336	4.12879e-19	6.32572e-15
C4B63_266g11	conserved hypothetical protein	8.93847	1.01342	3.94594e-19	6.04557e-15
C4B63_80g17	ATP binding protein-like protein	8.93864	0.975497	3.93975e-19	6.03609e-15
C4B63_12g237	eukaryotic release factor 3	8.94412	0.698453	3.74942e-19	5.74449e-15
C4B63_19g177	conserved hypothetical protein	8.95055	0.791938	3.53702e-19	5.41907e-15
C4B63_14g176	ATP-dependent DEAD/H RNA helicase	8.96168	0.672156	3.19762e-19	4.89908e-15
C4B63_55g173	eukaryotic translation initiation factor 4 gamma 3	8.98017	0.85251	2.70346e-19	4.14197e-15
C4B63_75g59	40S ribosomal protein S6	9.0101	0.475703	2.0587e-19	3.15414e-15
C4B63_51g207	conserved hypothetical protein	9.04275	0.746612	1.5278e-19	2.34074e-15
C4B63_20g320	serine/threonine-protein phosphatase PP1	9.04942	0.798064	1.43734e-19	2.20215e-15
C4B63_14g560c	60S ribosomal protein L22	9.06736	0.556541	1.21938e-19	1.86822e-15
C4B63_4g65	multiprotein-bridging factor 1	9.08691	0.639891	1.01891e-19	1.56108e-15
C4B63_25g192	NAA35	9.13804	0.680526	6.35974e-20	9.74376e-16
C4B63_14g250c	phosphoprotein lepp12	9.15559	0.837907	5.40594e-20	8.28244e-16
C4B63_14g204	60S acidic ribosomal protein	9.17244	1.22556	4.62407e-20	7.08454e-16
C4B63_7g1895c	conserved hypothetical protein	9.17551	0.764587	4.49449e-20	6.886e-16
C4B63_82g96	(H+)-ATPase G subunit	9.1768	1.01823	4.44087e-20	6.80386e-16
C4B63_4g118	conserved hypothetical protein	9.19955	0.776833	3.59452e-20	5.50717e-16
C4B63_45g97	eukaryotic translation initiation factor 3 subunit h	9.21507	0.560031	3.11084e-20	4.76612e-16
C4B63_7g247	conserved hypothetical protein	9.23226	0.7709	2.64991e-20	4.05993e-16
C4B63_5g538	trans-sialidase, Group V	9.24624	2.45247	2.32536e-20	3.56269e-16
C4B63_68g79	surface protease GP63	9.24728	0.931092	2.30271e-20	3.52798e-16
C4B63_2g507	zinc-finger protein	9.26697	0.855174	1.91509e-20	2.9341e-16
C4B63_153g14	trans-sialidase, Group VIII	9.26866	2.07996	1.88498e-20	2.88798e-16
C4B63_84g49	RNA-binding protein	9.29308	1.21998	1.49886e-20	2.29641e-16
C4B63_22g293	transmembrane protein	9.29565	0.780211	1.46303e-20	2.24151e-16
C4B63_170g22	40S ribosomal protein S4	9.3064	1.67889	1.32234e-20	2.02596e-16
C4B63_32g1409c	cysteine peptidase inhibitor (Chagasin)	9.31082	0.452999	1.26851e-20	1.94349e-16
C4B63_42g82	RNA-binding protein	9.31992	0.708195	1.16424e-20	1.78373e-16
C4B63_146g45	trans-sialidase, Group VI	9.33835	2.12835	9.78465e-21	1.49911e-16
C4B63_197g26	trans-sialidase, Group V	9.34852	1.43666	8.88804e-21	1.36174e-16
C4B63_23g234	inosine-adenosine-guanosine-nucleosidehydrolase	9.36293	0.798221	7.75591e-21	1.18828e-16
C4B63_8g168	trans-sialidase, Group V	9.38259	1.71517	6.43745e-21	9.86281e-17
C4B63_128g50	conserved hypothetical protein	9.38615	1.37088	6.22325e-21	9.53464e-17
C4B63_59g53	retrotransposon hot spot protein (RHS)	9.41338	2.11699	4.80413e-21	7.36041e-17
C4B63_13g205	RNA editing complex protein MP18	9.45018	0.83558	3.38261e-21	5.1825e-17
C4B63_57g94	ATP-dependent RNA helicase	9.50042	0.837801	2.09036e-21	3.20265e-17
C4B63_8g556	60S ribosomal protein L7	9.50375	0.478218	2.02457e-21	3.10184e-17
C4B63_330g3c	ribosomal protein S29	9.5295	0.636344	1.58044e-21	2.4214e-17
C4B63_258g22	expression site-associated gene (ESAG-like) protein	9.53672	1.5193	1.47424e-21	2.25869e-17
C4B63_79g39	conserved hypothetical protein	9.54038	0.531727	1.42312e-21	2.18036e-17
C4B63_75g56	CHAT domain containing protein	9.54478	0.591971	1.36402e-21	2.08981e-17
C4B63_19g274	conserved hypothetical protein	9.5522	1.1002	1.26974e-21	1.94536e-17
C4B63_51g208	mucin TcMUCI	9.56735	0.999918	1.09678e-21	1.68038e-17
C4B63_44g234	CRAL/TRIO domain containing protein	9.56906	1.00931	1.07886e-21	1.65292e-17
C4B63_23g224	conserved hypothetical protein	9.57121	0.69314	1.05664e-21	1.61888e-17
C4B63_14g71	conserved hypothetical protein	9.57483	0.482049	1.02025e-21	1.56313e-17
C4B63_43g161	ATP-dependent RNA helicase SUB2	9.63679	0.776636	5.5907e-22	8.56551e-18
C4B63_8g464	protein kinase C substrate protein, heavy chain	9.65805	0.876696	4.54437e-22	6.96243e-18
C4B63_19g103	RNA-binding protein	9.66426	0.641802	4.2771e-22	6.55295e-18
C4B63_1g604	trans-sialidase	9.66828	1.97971	4.11225e-22	6.30038e-18
C4B63_7g147	Tetratricopeptide repeat protein 39C	9.67236	0.607464	3.95137e-22	6.0539e-18
C4B63_53g57	Mucin-associated surface protein (MASP)	9.68085	1.25117	3.63681e-22	5.57196e-18
C4B63_35g108	apurinic/apyrimidinic endonuclease	9.70226	0.911569	2.94888e-22	4.51798e-18
C4B63_14g194	U3 small nucleolar RNA-associated protein 18 homolog	9.71252	1.10843	2.66671e-22	4.08566e-18
C4B63_66g166	Mucin-associated surface protein (MASP)	9.71593	1.91047	2.57887e-22	3.95109e-18
C4B63_26g239	Ubiquitin-fold modifier-conjugating enzyme 1	9.76931	0.867118	1.52492e-22	2.33633e-18
C4B63_28g64	aspartate aminotransferase	9.77706	0.620607	1.41252e-22	2.16412e-18
C4B63_48g133	poly-zinc-finger protein 2	9.77728	0.634757	1.40948e-22	2.15947e-18
C4B63_24g1208c	conserved hypothetical protein	9.78588	1.08904	1.29464e-22	1.98352e-18
C4B63_2g696	60S ribosomal protein L23	9.80054	0.545099	1.1198e-22	1.71564e-18
C4B63_25g105	ATP-dependent helicase(fragment)	9.80078	0.837464	1.11718e-22	1.71163e-18
C4B63_56g88	Zinc finger C2HC domain-containing protein 1C	9.80131	0.629487	1.11131e-22	1.70264e-18
C4B63_35g125	transaldolase	9.86586	0.57981	5.85318e-23	8.96765e-19
C4B63_80g40	conserved hypothetical protein	9.87492	0.649719	5.34766e-23	8.19315e-19
C4B63_78g46	peptide methionine sulfoxide reductase	9.87603	0.671062	5.28891e-23	8.10314e-19
C4B63_101g1	tyrosine aminotransferase	9.87632	1.96892	5.27341e-23	8.07939e-19
C4B63_19g198	ribokinase	9.87702	0.95419	5.23668e-23	8.02312e-19
C4B63_18g144	60S ribosomal protein L9	9.89575	0.569412	4.34334e-23	6.65442e-19
C4B63_8g508	protein disulfide isomerase	9.91997	0.492202	3.40858e-23	5.22228e-19
C4B63_17g213	1-acyl-sn-glycerol-3-phosphate acyltransferase	9.92574	0.806623	3.21697e-23	4.92872e-19
C4B63_28g168	Inhibitor of apoptosis-promoting Bax1	9.93498	0.920092	2.93233e-23	4.49262e-19
C4B63_49g166	alanyl-tRNA synthetase	9.94663	0.830052	2.6088e-23	3.99694e-19
C4B63_75g77	trans-sialidase, Group II	9.96536	2.55247	2.16086e-23	3.31065e-19
C4B63_184g73c	conserved hypothetical protein	9.96724	1.59228	2.12046e-23	3.24876e-19
C4B63_427g3	surface protease GP63	9.98183	2.32505	1.83052e-23	2.80454e-19
C4B63_23g39	arginine N-methyltransferase	10.0046	0.857251	1.45521e-23	2.22953e-19
C4B63_18g1175c	conserved hypothetical protein	10.0052	1.2234	1.44537e-23	2.21445e-19
C4B63_1g402	trans-sialidase, Group VI	10.0193	1.62331	1.25396e-23	1.9212e-19
C4B63_351g33c	calpain-like cysteine peptidase	10.0855	0.882957	6.40271e-24	9.80959e-20
C4B63_9g273	Phosphoenolpyruvate carboxykinase [ATP], glycosomal	10.0971	1.12311	5.68893e-24	8.71601e-20
C4B63_1g533	Mucin-associated surface protein (MASP)	10.1083	2.54353	5.07726e-24	7.77887e-20
C4B63_25g201	[Skp1-protein]-hydroxyproline N-acetylglucosaminyltransferase	10.1198	1.05495	4.51534e-24	6.91795e-20
C4B63_9g516	heat shock protein Hsp20	10.1231	1.10064	4.3654e-24	6.68823e-20
C4B63_61g73	Acyl-CoA-binding domain-containing protein 5	10.1274	0.692486	4.1754e-24	6.39713e-20
C4B63_55g246c	conserved hypothetical protein	10.1494	0.68261	3.33474e-24	5.10915e-20
C4B63_103g75	trans-sialidase, Group VI	10.1603	2.16071	2.98239e-24	4.56932e-20
C4B63_114g29	translocon-associated protein (TRAP) alpha subunit	10.1882	0.531805	2.23773e-24	3.42843e-20
C4B63_12g401	conserved hypothetical protein	10.2117	1.05971	1.75765e-24	2.69289e-20
C4B63_21g165	trans-sialidase, Group VIII	10.2458	1.68767	1.23592e-24	1.89355e-20
C4B63_38g159	conserved hypothetical protein	10.3008	1.13162	6.98747e-25	1.07055e-20
C4B63_95g28	conserved hypothetical protein	10.3103	0.829254	6.33054e-25	9.69902e-21
C4B63_2g178	conserved hypothetical protein	10.3397	1.24711	4.65912e-25	7.13824e-21
C4B63_12g26	conserved hypothetical protein	10.3638	0.674345	3.62202e-25	5.5493e-21
C4B63_19g82	RNA polymerase I second largest subunit	10.3709	0.8634	3.36398e-25	5.15395e-21
C4B63_19g14	conserved hypothetical protein	10.3757	1.50611	3.19845e-25	4.90034e-21
C4B63_14g35	Sucrase/ferredoxin-like	10.3911	1.07664	2.72069e-25	4.16837e-21
C4B63_45g102	40S ribosomal protein S9	10.3922	0.560661	2.68987e-25	4.12114e-21
C4B63_31g106	conserved hypothetical protein	10.4102	0.6205	2.22712e-25	3.41217e-21
C4B63_20g208	conserved hypothetical protein	10.413	0.668728	2.16279e-25	3.31362e-21
C4B63_20g182	Lipase (class 3)	10.4398	1.03412	1.63191e-25	2.50025e-21
C4B63_219g46	endoribonuclease L-PSP (pb5)	10.4405	0.568374	1.61924e-25	2.48083e-21
C4B63_2g72	Importin 1	10.4534	0.65352	1.41383e-25	2.16612e-21
C4B63_15g34	trans-sialidase, Group V	10.4604	1.69928	1.31299e-25	2.01163e-21
C4B63_2g380	phosphoribosylpyrophosphate synthetase	10.4898	0.767365	9.62593e-26	1.47479e-21
C4B63_9g263	trypanothione synthetase	10.5204	0.690702	6.9563e-26	1.06578e-21
C4B63_32g46	conserved hypothetical protein	10.5366	0.924852	5.8582e-26	8.97535e-22
C4B63_23g274	GPI inositol deacylase 2	10.5369	0.958542	5.84e-26	8.94747e-22
C4B63_9g321	guide RNA associated protein, GAP1	10.5425	0.63275	5.50181e-26	8.42932e-22
C4B63_26g50	Mucin-associated surface protein (MASP)	10.5709	1.97574	4.06544e-26	6.22865e-22
C4B63_97g18	heat shock protein 110	10.5744	0.567013	3.91604e-26	5.99977e-22
C4B63_42g63	adenosine kinase	10.5983	0.993181	3.03312e-26	4.64704e-22
C4B63_18g68	Zinc finger protein 277	10.5992	1.31087	3.00443e-26	4.60309e-22
C4B63_45g239	lysyl-tRNA synthetase	10.6122	0.824757	2.61634e-26	4.00849e-22
C4B63_8g82	trans-sialidase, Group V	10.6247	1.23409	2.28687e-26	3.50372e-22
C4B63_93g76	40S ribosomal protein S11	10.6394	0.779287	1.95309e-26	2.99233e-22
C4B63_3g767	trans-sialidase, Group V	10.6425	1.77083	1.89089e-26	2.89703e-22
C4B63_2g244	conserved hypothetical protein	10.6653	1.30064	1.47858e-26	2.26533e-22
C4B63_13g350	3-ketoacyl-CoA reductase	10.6738	0.615838	1.34933e-26	2.06731e-22
C4B63_56g86	methylthioadenosine phosphorylase	10.679	1.0383	1.27643e-26	1.95562e-22
C4B63_8g476	40S ribosomal protein S16	10.7112	0.887877	9.01945e-27	1.38187e-22
C4B63_51g111	palmitoyl acyltransferase 6	10.7198	1.07559	8.21749e-27	1.259e-22
C4B63_7g91	CorA-like Mg2+ transporter protein	10.7732	1.69859	4.60493e-27	7.05521e-23
C4B63_61g136	ER membrane protein complex subunit 2	10.7796	0.731558	4.29882e-27	6.58622e-23
C4B63_61g27	trans-sialidase, Group I	10.8024	1.4365	3.35365e-27	5.13813e-23
C4B63_48g159	25 kDa translation elongation factor 1-beta	10.8101	0.679273	3.08229e-27	4.72237e-23
C4B63_25g303	conserved hypothetical protein	10.8145	0.695521	2.94028e-27	4.5048e-23
C4B63_83g29	ATP-dependent protease ATPase subunit HslU1	10.8367	0.500755	2.30612e-27	3.5332e-23
C4B63_114g1	N-acetyltransferase	10.8668	1.12911	1.65915e-27	2.54199e-23
C4B63_42g62	dTDP-glucose 4,6-dehydratase	10.8748	1.08073	1.52067e-27	2.32981e-23
C4B63_81g43	Protein BUD31 homolog	10.8893	0.841839	1.2968e-27	1.98682e-23
C4B63_36g21	trans-sialidase, Group V	10.893	3.21945	1.24534e-27	1.90798e-23
C4B63_18g93	Enterin neuropeptides	10.9197	2.66185	9.28308e-28	1.42226e-23
C4B63_7g407	conserved hypothetical protein	10.9619	1.25697	5.82637e-28	8.92657e-24
C4B63_2g760	60S ribosomal subunit protein L31	10.975	0.606057	5.04196e-28	7.72479e-24
C4B63_17g54	RNA-binding protein	10.9949	0.581454	4.04263e-28	6.19371e-24
C4B63_19g166	eukaryotic translation initiation factor 5A	11.0458	0.859223	2.2982e-28	3.52107e-24
C4B63_45g84	conserved hypothetical protein	11.0719	0.723585	1.71639e-28	2.62969e-24
C4B63_293g4	I/6 autoantigen	11.0787	0.692238	1.59188e-28	2.43891e-24
C4B63_24g1533c	conserved hypothetical protein	11.1662	0.717433	5.96678e-29	9.14171e-25
C4B63_13g318	RNA-binding Domain in PseudoUridine synthase and Archaeosine transglycosylase	11.2272	0.816292	2.99969e-29	4.59582e-25
C4B63_16g120	lathosterol oxidase	11.2318	0.555578	2.84587e-29	4.36015e-25
C4B63_44g132	multidrug resistance protein E	11.2487	0.96364	2.35e-29	3.60044e-25
C4B63_13g130	ER membrane protein complex subunit 3	11.258	1.26106	2.11621e-29	3.24225e-25
C4B63_23g110	UDP-glucose:glycoprotein glucosyltransferase	11.2658	0.874274	1.93639e-29	2.96674e-25
C4B63_51g213	trans-sialidase, Group V	11.2683	0.564501	1.88273e-29	2.88452e-25
C4B63_9g287	Phosphoenolpyruvate carboxykinase [ATP], glycosomal	11.2685	0.747883	1.87693e-29	2.87564e-25
C4B63_52g168	Cilia- and flagella-associated protein 44	11.2813	0.701741	1.6228e-29	2.4863e-25
C4B63_8g282	trans-sialidase, Group V	11.2973	3.11675	1.35337e-29	2.07349e-25
C4B63_81g42	transmembrane emp24 domain-containing protein	11.3425	0.754487	8.07835e-30	1.23768e-25
C4B63_18g811c	40S ribosomal protein S14	11.3718	0.6821	5.77662e-30	8.85036e-26
C4B63_69g23	conserved hypothetical protein	11.3733	0.878491	5.68188e-30	8.70521e-26
C4B63_2g208c	aminopeptidase P	11.381	0.839936	5.19853e-30	7.96467e-26
C4B63_12g330	ATP synthase subunit beta, mitochondrial	11.436	0.571845	2.76216e-30	4.2319e-26
C4B63_43g137	pumilio/PUF RNA binding protein 3	11.4427	0.809886	2.55668e-30	3.91709e-26
C4B63_2g1604c	60S ribosomal protein L37	11.4599	0.620155	2.09765e-30	3.21381e-26
C4B63_90g90	Mucin-associated surface protein (MASP)	11.465	2.61917	1.9785e-30	3.03126e-26
C4B63_12g1348c	60S ribosomal protein L28	11.4826	0.636647	1.61268e-30	2.47079e-26
C4B63_24g188	conserved hypothetical protein	11.4872	0.736812	1.52974e-30	2.34371e-26
C4B63_34g287	glycerate kinase	11.5323	1.37189	9.07317e-31	1.3901e-26
C4B63_43g92	trans-sialidase, Group VIII	11.5344	2.29515	8.85151e-31	1.35614e-26
C4B63_46g140c	ubiquitin-conjugating enzyme	11.5392	0.699285	8.3713e-31	1.28257e-26
C4B63_2g354	isopentenyl-diphosphate delta-isomerase	11.6384	1.10216	2.62887e-31	4.02769e-27
C4B63_13g196	DnaJ chaperone protein	11.6481	0.850236	2.3465e-31	3.59507e-27
C4B63_47g92	trans-sialidase	11.6488	0.653091	2.32744e-31	3.56587e-27
C4B63_63g53	conserved hypothetical protein	11.689	0.750095	1.4503e-31	2.22201e-27
C4B63_1g86	trans-sialidase, Group V	11.7161	1.54362	1.05359e-31	1.61421e-27
C4B63_319g9	trans-sialidase, Group II	11.741	2.28081	7.85393e-32	1.2033e-27
C4B63_39g128	trans-sialidase, Group V	11.7771	1.54669	5.12053e-32	7.84517e-28
C4B63_107g93	trans-sialidase, Group VI	11.7971	1.85663	4.03769e-32	6.18614e-28
C4B63_23g204	ATP-dependent 6-phosphofructokinase, glycosomal	11.7973	0.719735	4.03269e-32	6.17848e-28
C4B63_167g33	trans-sialidase, Group II	11.8303	2.31664	2.72311e-32	4.17208e-28
C4B63_3g1119	pre-mRNA splicing factor ATP-dependent RNA helicase	11.8406	0.910915	2.40736e-32	3.68832e-28
C4B63_5g298	trans-sialidase, Group V	11.847	1.99132	2.22933e-32	3.41556e-28
C4B63_54g173	conserved hypothetical protein	11.8527	0.913731	2.08472e-32	3.19399e-28
C4B63_26g263	60S ribosomal protein L6	11.8679	1.07466	1.73854e-32	2.66361e-28
C4B63_85g39	Transmembrane protein 208 homolog	11.8854	0.962475	1.40909e-32	2.15887e-28
C4B63_4g146	pyruvate kinase 2	11.9047	0.881216	1.11808e-32	1.71301e-28
C4B63_12g228	protein transport protein SEC61 subunit alpha	11.946	0.693005	6.81411e-33	1.04399e-28
C4B63_9g322	translation initiation factor IF-2	11.9879	0.649877	4.11066e-33	6.29795e-29
C4B63_50g193	trans-sialidase, Group VI	12.0343	2.8364	2.34562e-33	3.59372e-29
C4B63_22g780c	calpain-like cysteine peptidase	12.0531	1.48243	1.86729e-33	2.86088e-29
C4B63_47g73	importin beta-1 subunit	12.134	0.721221	6.97655e-34	1.06888e-29
C4B63_2g377	conserved hypothetical protein	12.138	1.2168	6.64237e-34	1.01768e-29
C4B63_113g35	mitogen activated protein kinase	12.1409	1.52823	6.41004e-34	9.82082e-30
C4B63_18g282	reticulon domain protein	12.1657	0.575152	4.73232e-34	7.25038e-30
C4B63_46g91	leucyl-tRNA synthetase	12.2798	0.837573	1.16237e-34	1.78086e-30
C4B63_104g380c	ubiquinol-cytochrome c reductase	12.3171	1.12125	7.32872e-35	1.12283e-30
C4B63_119g19	trans-sialidase, Group VIII	12.3845	2.27062	3.17085e-35	4.85805e-31
C4B63_42g173	conserved hypothetical protein	12.4369	0.694642	1.64845e-35	2.52559e-31
C4B63_4g508	peptidyl-prolyl cis-trans isomerase	12.5161	1.28276	6.09566e-36	9.33916e-32
C4B63_124g14	trans-sialidase, Group V	12.5393	2.13227	4.54927e-36	6.96993e-32
C4B63_43g6	T-complex protein 1, delta subunit	12.5447	0.603099	4.25021e-36	6.51175e-32
C4B63_8g515	RNA-binding protein	12.5578	1.10173	3.60379e-36	5.52136e-32
C4B63_14g68	paraflagellar rod component	12.5739	0.862456	2.93878e-36	4.50251e-32
C4B63_54g24	ATP-dependent DEAD/H RNA helicase	12.6102	0.719615	1.85531e-36	2.84252e-32
C4B63_42g593c	small nuclear ribonucleoprotein Sm-E	12.6123	1.31766	1.80745e-36	2.76919e-32
C4B63_6g2300c	ribosomal protein S26	12.6162	0.666365	1.7194e-36	2.6343e-32
C4B63_209g8	trans-sialidase, Group II	12.6701	1.40156	8.6593e-37	1.32669e-32
C4B63_48g132	universal minicircle sequence binding protein	12.6829	0.636157	7.35637e-37	1.12707e-32
C4B63_40g124c	60S ribosomal protein L22	12.6829	0.740955	7.35601e-37	1.12701e-32
C4B63_52g151	ubiquitin/ribosomal protein S27a	12.6895	0.61839	6.7573e-37	1.03529e-32
C4B63_25g237	eukaryotic translation initiation factor 3 subunit b	12.6901	0.807736	6.71333e-37	1.02855e-32
C4B63_12g400	conserved hypothetical protein	12.6921	1.02106	6.5396e-37	1.00193e-32
C4B63_54g68	conserved hypothetical protein	12.8706	1.42747	6.58539e-38	1.00895e-33
C4B63_6g588	cyclophilin	12.872	1.1945	6.46785e-38	9.9094e-34
C4B63_52g170	cytoskeleton associated protein	12.8902	0.624857	5.1129e-38	7.83348e-34
C4B63_58g70	hexokinase	12.9266	1.03833	3.18437e-38	4.87877e-34
C4B63_21g255	Nucleolar protein 56	12.9303	0.893706	3.03781e-38	4.65422e-34
C4B63_25g113	GMP reductase	12.9428	0.990743	2.58063e-38	3.95379e-34
C4B63_75g72	trans-sialidase, Group IV	12.9475	1.86637	2.42791e-38	3.7198e-34
C4B63_63g16	chaperonin alpha subunit	12.9601	0.758765	2.05857e-38	3.15394e-34
C4B63_2g319	conserved hypothetical protein	12.9625	0.639318	1.99595e-38	3.058e-34
C4B63_2g740	conserved hypothetical protein	12.9791	1.06645	1.60769e-38	2.46314e-34
C4B63_97g19	pyruvate dehydrogenase E1 component alpha subunit	12.9808	0.690646	1.57184e-38	2.40822e-34
C4B63_33g2	glutaminyl cyclase	12.9866	1.14959	1.45814e-38	2.23401e-34
C4B63_4g145	nuclear segregation protein	13	0.651819	1.22397e-38	1.87525e-34
C4B63_9g319	heterogeneous nuclear ribonucleoprotein H/F	13.0064	0.908862	1.12546e-38	1.72431e-34
C4B63_85g44	ribosomal protein S7	13.008	0.61861	1.10117e-38	1.68711e-34
C4B63_20g321	60S ribosomal protein L13a	13.1067	0.724759	3.01321e-39	4.61653e-35
C4B63_42g80	Succinate dehydrogenase assembly factor 2, mitochondrial	13.1492	1.22276	1.71893e-39	2.63357e-35
C4B63_18g260	small glutamine-rich tetratricopeptide repeat protein	13.152	0.687868	1.65675e-39	2.53831e-35
C4B63_43g855c	60S ribosomal protein L37a	13.1753	0.928798	1.21682e-39	1.86429e-35
C4B63_52g161	tyrosyl-tRNA synthetase	13.1832	1.048	1.09613e-39	1.67939e-35
C4B63_13g34	21 kDa cyclophilin	13.1879	0.962168	1.03018e-39	1.57834e-35
C4B63_27g178	UPF0602 protein C4orf47 homolog	13.1894	1.01493	1.00995e-39	1.54735e-35
C4B63_80g7	60S ribosomal protein L8	13.2497	0.691388	4.52716e-40	6.93607e-36
C4B63_10g437	U-box domain protein	13.2515	1.02517	4.42017e-40	6.77214e-36
C4B63_17g90	T-complex protein 1, beta subunit	13.2611	0.641221	3.89306e-40	5.96456e-36
C4B63_212g12	anion-transporting ATPase-like	13.2981	1.24641	2.37355e-40	3.63652e-36
C4B63_1g927	Mucin-associated surface protein (MASP)	13.3053	2.63844	2.15729e-40	3.30519e-36
C4B63_3g4692c	ubiquitin-conjugating enzyme E2	13.3063	0.952402	2.12791e-40	3.26016e-36
C4B63_10g497	protein transport protein Sec24C	13.3285	0.938209	1.58048e-40	2.42145e-36
C4B63_45g75	60S ribosomal protein L7a	13.3439	0.781553	1.28473e-40	1.96833e-36
C4B63_8g61	heat shock protein 70 (hsp70)	13.3455	0.69456	1.25899e-40	1.92889e-36
C4B63_20g202	CMP-sialic acid transporter	13.353	1.24998	1.13824e-40	1.7439e-36
C4B63_81g59	glucokinase	13.3711	0.647747	8.91542e-41	1.36593e-36
C4B63_19g205	glycosomal transporter (GAT3)	13.4106	0.930529	5.23928e-41	8.02709e-37
C4B63_8g285	trans-sialidase, Group V	13.4128	2.78797	5.08743e-41	7.79445e-37
C4B63_2g510	arginyl-tRNA synthetase	13.4326	0.918638	3.89297e-41	5.96441e-37
C4B63_196g32	Mucin-associated surface protein (MASP)	13.4612	2.06707	2.64444e-41	4.05155e-37
C4B63_2g367	nucleolar GTP-binding protein 1	13.4733	0.976924	2.24634e-41	3.44161e-37
C4B63_17g46	U3 small nucleolar ribonucleoprotein protein IMP3	13.4837	1.14607	1.95e-41	2.9876e-37
C4B63_17g179	Importin subunit beta-3	13.5217	0.956873	1.16506e-41	1.78499e-37
C4B63_49g79	WD domain, G-beta repeat	13.5359	0.825082	9.59341e-42	1.46981e-37
C4B63_7g223	eukaryotic translation initiation factor 3 subunit g	13.5803	1.04632	5.24151e-42	8.03052e-38
C4B63_18g170	serine/arginine-rich protein specific kinase SRPK	13.5854	0.861804	4.89032e-42	7.49246e-38
C4B63_79g21	ABC transporter	13.6308	0.874172	2.62539e-42	4.02237e-38
C4B63_33g156	surface protease GP63	13.6405	1.46956	2.30102e-42	3.5254e-38
C4B63_6g489	Something about silencing protein 10	13.689	1.26807	1.18096e-42	1.80935e-38
C4B63_5g393	trans-sialidase, Group V	13.7757	2.49798	3.5692e-43	5.46837e-39
C4B63_2g782	ATP-dependent RNA helicase	13.7897	0.657063	2.9386e-43	4.50223e-39
C4B63_38g86	nascent polypeptide associated complex subunit	13.7936	0.884718	2.78492e-43	4.26678e-39
C4B63_13g957c	conserved hypothetical protein	13.8347	1.58746	1.57436e-43	2.41208e-39
C4B63_19g169	protein phosphatase	13.8657	0.699209	1.02188e-43	1.56562e-39
C4B63_39g66	trans-sialidase, Group V	13.8715	2.4778	9.43478e-44	1.4455e-39
C4B63_158g42	surface protease GP63	13.8866	1.15745	7.63642e-44	1.16998e-39
C4B63_81g40	ATP-dependent DEAD/H RNA helicase	13.9221	0.868752	4.65208e-44	7.12746e-40
C4B63_78g44	proteasome regulatory non-ATPase subunit	13.9357	1.0655	3.84207e-44	5.88643e-40
C4B63_11g69	conserved hypothetical protein	13.9496	1.06541	3.16583e-44	4.85036e-40
C4B63_7g79	aspartyl-tRNA synthetase	14.0232	0.878114	1.12469e-44	1.72314e-40
C4B63_79g23	conserved hypothetical protein	14.035	0.815589	9.518e-45	1.45825e-40
C4B63_63g282c	40S ribosomal protein S12	14.0558	0.765075	7.0943e-45	1.08692e-40
C4B63_8g482	conserved hypothetical protein	14.0627	0.959645	6.43925e-45	9.86558e-41
C4B63_74g135	Mucin-associated surface protein (MASP)	14.0681	2.06793	5.96863e-45	9.14454e-41
C4B63_281g7	conserved hypothetical protein	14.1869	2.57438	1.10512e-45	1.69316e-41
C4B63_212g19	40S ribosomal protein S21	14.2433	0.708061	4.93384e-46	7.55914e-42
C4B63_48g168	AAA ATPase	14.2456	0.725924	4.77448e-46	7.31498e-42
C4B63_78g23	nucleolar RNA-binding protein	14.3394	1.72387	1.24139e-46	1.90193e-42
C4B63_57g109	Cilia- and flagella-associated protein 65	14.3733	0.670631	7.6156e-47	1.16679e-42
C4B63_12g385	Acyl carrier protein, mitochondrial	14.3953	1.11882	5.53564e-47	8.48115e-43
C4B63_23g5	GPR1/FUN34/yaaH family	14.3994	1.07153	5.2166e-47	7.99235e-43
C4B63_32g209	conserved hypothetical protein	14.4448	1.02536	2.70244e-47	4.1404e-43
C4B63_58g227	trans-sialidase, Group VIII	14.4743	2.1685	1.76213e-47	2.69976e-43
C4B63_38g82	Pescadillo homolog	14.4921	1.03973	1.35972e-47	2.08323e-43
C4B63_42g47	Protein DJ-1 homolog B	14.5062	1.05735	1.10731e-47	1.6965e-43
C4B63_20g180	conserved hypothetical protein	14.5071	1.01551	1.09251e-47	1.67383e-43
C4B63_6g118	Mitochondrial import receptor subunit ATOM46	14.5486	0.865327	5.96092e-48	9.13273e-44
C4B63_50g188	trans-sialidase, Group V	14.6644	2.73794	1.08965e-48	1.66946e-44
C4B63_54g49	60S ribosomal protein L18a	14.671	0.798338	9.88825e-49	1.51498e-44
C4B63_39g320	transcription factor btf3	14.6719	0.851717	9.76033e-49	1.49538e-44
C4B63_26g202	ribosomal protein S6	14.6999	0.76799	6.45601e-49	9.89125e-45
C4B63_13g332	RNA-binding protein	14.7228	1.4573	4.60274e-49	7.05186e-45
C4B63_47g64	ribosomal protein S25	14.7323	0.7935	4.00017e-49	6.12866e-45
C4B63_48g18	40S ribosomal protein S3	14.7704	0.727678	2.27388e-49	3.48381e-45
C4B63_51g842c	Uncharacterized protein At2g34160	14.8486	1.30574	7.10766e-50	1.08896e-45
C4B63_12g217	40S ribosomal protein S5	14.8865	0.985866	4.03312e-50	6.17914e-46
C4B63_58g142	dihydrolipoamide acetyltransferase precursor(fragment)	14.8921	1.00539	3.7077e-50	5.68056e-46
C4B63_5g219	Mucin-associated surface protein (MASP)	14.9106	2.41338	2.81023e-50	4.30555e-46
C4B63_2g783	conserved hypothetical protein	14.9522	1.36752	1.50741e-50	2.3095e-46
C4B63_45g76	60S ribosomal protein L7a	14.9647	0.8421	1.24846e-50	1.91277e-46
C4B63_20g172	chaperonin alpha subunit	14.9845	0.82007	9.27551e-51	1.4211e-46
C4B63_47g93	conserved hypothetical protein	15.0527	1.91772	3.31448e-51	5.07811e-47
C4B63_9g293	Mitochondrial-processing peptidase subunit alpha	15.0852	0.813274	2.02798e-51	3.10706e-47
C4B63_12g1344c	60S ribosomal protein L28	15.0942	0.786444	1.76838e-51	2.70933e-47
C4B63_2g728	pre-rRNA-processing protein PNO1	15.107	1.39734	1.45641e-51	2.23136e-47
C4B63_2g49	60S ribosomal protein L12	15.1252	0.719483	1.10526e-51	1.69336e-47
C4B63_18g152	conserved hypothetical protein	15.2409	0.973168	1.89276e-52	2.8999e-48
C4B63_2g433	conserved hypothetical protein	15.3013	0.719281	7.49922e-53	1.14896e-48
C4B63_70g104	Ribosome biogenesis protein BOP1 homolog	15.3014	1.08082	7.47907e-53	1.14587e-48
C4B63_39g330	Charged multivesicular body protein 4b	15.3327	0.913992	4.62407e-53	7.08453e-49
C4B63_64g436c	conserved hypothetical protein	15.362	0.993397	2.94395e-53	4.51043e-49
C4B63_289g4	glutamate dehydrogenase	15.3913	0.900617	1.87185e-53	2.86787e-49
C4B63_85g45	ribosomal protein S7	15.4138	0.76725	1.3216e-53	2.02483e-49
C4B63_1g780	trans-sialidase, Group V	15.5213	2.13975	2.49017e-54	3.81519e-50
C4B63_12g334	cytochrome oxidase subunit VII	15.5483	0.827115	1.63318e-54	2.5022e-50
C4B63_22g59	cytidine triphosphate synthase	15.6507	0.90035	3.28816e-55	5.0378e-51
C4B63_14g45	CCR4-NOT transcription complex subunit 10	15.6951	0.877527	1.63288e-55	2.50174e-51
C4B63_10g103	Hercynine oxygenase	15.709	1.00036	1.31164e-55	2.00956e-51
C4B63_23g102	RAB GDP dissociation inhibitor alpha	15.7217	0.907443	1.07392e-55	1.64535e-51
C4B63_13g189	ubiquitin-like protein	15.7222	0.891536	1.06538e-55	1.63226e-51
C4B63_7g383	epsilon-adaptin	15.8018	1.00302	3.02438e-56	4.63366e-52
C4B63_27g179	Vacuolar transporter chaperone 4	15.8301	1.17352	1.93011e-56	2.95713e-52
C4B63_68g137	retrotransposon hot spot (RHS) protein	15.8358	0.800929	1.76134e-56	2.69854e-52
C4B63_13g242	40S ribosomal protein S10	15.84	0.948853	1.64949e-56	2.52719e-52
C4B63_47g160	trans-sialidase, Group VIII	15.9205	1.57424	4.56931e-57	7.00064e-53
C4B63_2g759	60S ribosomal subunit protein L31	15.9489	0.76703	2.89844e-57	4.4407e-53
C4B63_30g264	surface protease GP63	15.9633	1.57827	2.3008e-57	3.52506e-53
C4B63_24g187	conserved hypothetical protein	16.0418	0.845037	6.52252e-58	9.99315e-54
C4B63_38g46	Double RNA binding domain protein 3	16.0767	0.737525	3.71412e-58	5.69041e-54
C4B63_22g25	Major Facilitator Superfamily	16.1079	0.996581	2.24695e-58	3.44255e-54
C4B63_18g230	conserved hypothetical protein	16.1236	1.31621	1.74207e-58	2.66902e-54
C4B63_52g28	catalytic subunit of the vacuolar transporter chaperone 4(fragment)	16.1366	1.51628	1.41115e-58	2.16203e-54
C4B63_2g174	polyadenylate-binding protein 1	16.1613	0.808502	9.44726e-59	1.44741e-54
C4B63_60g132	protein tyrosine phosphatase-like protein	16.369	1.29806	3.1866e-60	4.88219e-56
C4B63_157g40	trans-sialidase, Group II	16.4143	2.75633	1.51204e-60	2.3166e-56
C4B63_81g67	tyrosine aminotransferase	16.4249	2.02306	1.26797e-60	1.94266e-56
C4B63_24g324	conserved hypothetical protein	16.5479	1.06977	1.65721e-61	2.53901e-57
C4B63_2g723	conserved hypothetical protein	16.6374	1.19863	3.73708e-62	5.72557e-58
C4B63_43g863c	Protein BOLA1, chloroplastic	16.6521	0.811925	2.92307e-62	4.47844e-58
C4B63_4g1330c	40S ribosomal protein S27	16.6635	0.930781	2.41547e-62	3.70074e-58
C4B63_70g572c	cytochrome b5	16.7025	0.970526	1.25587e-62	1.92412e-58
C4B63_13g241	40S ribosomal protein S10	16.7821	0.91701	3.2988e-63	5.0541e-59
C4B63_9g412	40S ribosomal protein S13	16.7989	0.826053	2.48625e-63	3.80919e-59
C4B63_6g537	P27 protein	16.8436	0.832825	1.16921e-63	1.79135e-59
C4B63_54g87c	60S ribosomal protein L30	16.8449	0.986109	1.14416e-63	1.75297e-59
C4B63_75g91	trans-sialidase, Group II	16.8583	2.44758	9.12087e-64	1.39741e-59
C4B63_78g20	nucleolar RNA-binding protein	16.8784	0.841448	6.48692e-64	9.93862e-60
C4B63_13g200	Enriched in surface-labeled proteome protein 18	16.8851	1.08644	5.79189e-64	8.87375e-60
C4B63_54g30	40S ribosomal protein S3A	16.9041	1.11409	4.19893e-64	6.43318e-60
C4B63_9g235	RNA-binding protein	16.9368	0.795192	2.40746e-64	3.68846e-60
C4B63_164g14	trans-sialidase, Group II	17.0132	2.52389	6.55128e-65	1.00372e-60
C4B63_72g38	trans-sialidase, Group II	17.0733	2.79734	2.34428e-65	3.59167e-61
C4B63_20g170	glucosamine-6-phosphate isomerase	17.1194	0.970979	1.06396e-65	1.6301e-61
C4B63_12g1413c	conserved hypothetical protein	17.1655	0.843082	4.81615e-66	7.37882e-62
C4B63_12g209	60S ribosomal protein L24	17.1826	1.3458	3.58624e-66	5.49448e-62
C4B63_73g69	surface protease GP63	17.234	2.14145	1.47607e-66	2.26149e-62
C4B63_17g52	RNA-binding protein	17.3168	0.779813	3.51245e-67	5.38142e-63
C4B63_80g21	Nucleoside diphosphate kinase	17.4079	1.31379	7.1918e-68	1.10186e-63
C4B63_14g189	60S ribosomal protein L18	17.5232	0.998201	9.52774e-69	1.45974e-64
C4B63_10g136	conserved hypothetical protein	17.5262	1.26595	9.04631e-69	1.38599e-64
C4B63_41g263	trans-sialidase, Group IV	17.5933	2.6962	2.772e-69	4.24698e-65
C4B63_12g346	conserved hypothetical protein	17.8054	0.900752	6.41943e-71	9.83521e-67
C4B63_53g174	surface protease GP63	17.8551	2.4993	2.6393e-71	4.04368e-67
C4B63_48g736c	universal minicircle sequence binding protein 1	17.8948	0.814821	1.29352e-71	1.98181e-67
C4B63_163g31	conserved hypothetical protein	17.9462	1.76115	5.13586e-72	7.86866e-68
C4B63_3g1107	60S ribosomal protein L8	17.9533	0.997801	4.52131e-72	6.92711e-68
C4B63_259g22	Ring finger domain containing protein	17.998	1.36135	2.02096e-72	3.09631e-68
C4B63_114g25	conserved hypothetical protein	18.0439	1.04616	8.81103e-73	1.34994e-68
C4B63_80g108c	As/Sb Reductase	18.0441	1.17113	8.77845e-73	1.34495e-68
C4B63_83g34	Eukaryotic translation initiation factor 4 gamma 1	18.0683	1.02744	5.66191e-73	8.67462e-69
C4B63_20g62	ubiquitin-conjugating enzyme E2	18.0789	1.60626	4.67698e-73	7.1656e-69
C4B63_35g363	trans-sialidase, Group VIII	18.2046	2.71194	4.74433e-74	7.26879e-70
C4B63_40g179	trans-sialidase, Group II	18.211	2.04057	4.22481e-74	6.47284e-70
C4B63_1g74	eukaryotic translation initiation factor 2 subunit	18.4101	1.03599	1.08929e-75	1.66889e-71
C4B63_42g103	pyridoxal kinase	18.4948	1.93213	2.27212e-76	3.48112e-72
C4B63_41g261	trans-sialidase, Group IV	18.5676	2.13009	5.87373e-77	8.99914e-73
C4B63_14g241	trypanothione reductase	18.6068	0.930113	2.82768e-77	4.33229e-73
C4B63_6g104	mitochondrial RNA binding protein	18.6131	0.866159	2.51463e-77	3.85267e-73
C4B63_1g564	trans-sialidase, Group VIII	18.6335	2.69785	1.72044e-77	2.63589e-73
C4B63_90g81	trans-sialidase, Group V	18.6717	2.13394	8.40824e-78	1.28823e-73
C4B63_13g171	N-acetylglucosamine-6-phosphate deacetylase-like protein	18.6833	1.2195	6.76838e-78	1.03698e-73
C4B63_19g167	eukaryotic translation initiation factor 5A	18.6835	1.35893	6.74562e-78	1.0335e-73
C4B63_16g202	trans-sialidase, Group II	18.7817	2.00117	1.06673e-78	1.63433e-74
C4B63_70g95	14-3-3 protein 2	18.7967	0.895799	8.03256e-79	1.23067e-74
C4B63_23g89c	60S acidic ribosomal protein P2	19.0325	1.19114	9.17105e-81	1.4051e-76
C4B63_23g260	conserved hypothetical protein	19.0432	1.3627	7.48636e-81	1.14699e-76
C4B63_12g216	40S ribosomal protein S5	19.0944	1.10833	2.81052e-81	4.306e-77
C4B63_55g104	Trypomastigote, Alanine, Serine and Valine rich protein (TASV), subfamily A	19.1854	1.96439	4.90368e-82	7.51293e-78
C4B63_162g7	trans-sialidase, Group II	19.2191	1.94764	2.56221e-82	3.92556e-78
C4B63_42g208	surface protease GP63	19.3033	2.76948	5.03607e-83	7.71576e-79
C4B63_85g60	tricarboxylate carrier	19.3549	1.05497	1.85367e-83	2.84001e-79
C4B63_361g15	trans-sialidase, Group V	19.3861	1.07016	1.01165e-83	1.54996e-79
C4B63_51g97	60S ribosomal protein L18	19.5013	0.940109	1.07034e-84	1.63987e-80
C4B63_27g1020c	RNA-binding protein	19.5057	1.14099	9.8189e-85	1.50435e-80
C4B63_23g197	60S ribosomal protein L13	19.5918	0.995849	1.8183e-85	2.78582e-81
C4B63_201g18	surface protease GP63	19.6336	1.87986	7.98812e-86	1.22386e-81
C4B63_187g86c	cysteine peptidase inhibitor	19.6645	1.24573	4.34342e-86	6.65456e-82
C4B63_38g87	60S ribosomal protein L10	19.6689	0.914468	3.9845e-86	6.10466e-82
C4B63_45g134	ras-related protein RAB1A	19.6709	0.928439	3.83197e-86	5.87097e-82
C4B63_7g173	D-isomer specific 2-hydroxyacid dehydrogenase-protein	19.7379	2.30327	1.02022e-86	1.56308e-82
C4B63_54g29	40S ribosomal protein S3A	19.8508	0.894945	1.08392e-87	1.66067e-83
C4B63_18g164	S-adenosylmethionine synthetase	19.9107	1.16884	3.28804e-88	5.0376e-84
C4B63_12g1688c	ribosomal protein S25	19.9108	0.90574	3.28176e-88	5.02799e-84
C4B63_257g3	amino acid transporter	19.9283	1.16464	2.31125e-88	3.54107e-84
C4B63_60g203	trans-sialidase, Group II	19.9442	2.18343	1.68379e-88	2.57974e-84
C4B63_149g26	GDP-mannose pyrophosphorylase	20.0284	1.27489	3.11646e-89	4.77472e-85
C4B63_50g167	trans-sialidase, Group V	20.0907	2.38507	8.89137e-90	1.36225e-85
C4B63_41g203	alanine aminotransferase	20.1297	1.64455	4.05579e-90	6.21387e-86
C4B63_4g68	metallo-peptidase, Clan MG, Family M24	20.2745	1.05966	2.16089e-91	3.31071e-87
C4B63_47g35	lysosomal alpha-mannosidase precursor	20.3162	1.27154	9.255e-92	1.41796e-87
C4B63_207g16	40S ribosomal protein S2	20.3293	0.954419	7.07427e-92	1.08385e-87
C4B63_1g806	trans-sialidase, Group V	20.441	2.47238	7.22988e-93	1.10769e-88
C4B63_54g11	60S ribosomal protein L30	20.4684	0.962754	4.1235e-93	6.31761e-89
C4B63_26g194	radical S-adenosyl-L-methionine (SAM)	20.5398	1.26241	9.50028e-94	1.45554e-89
C4B63_39g112	Mucin-associated surface protein (MASP)	20.5831	2.56442	3.89227e-94	5.96335e-90
C4B63_47g55	eukaryotic translation initiation factor 5	20.6983	1.1046	3.58557e-95	5.49345e-91
C4B63_126g15	trans-sialidase, Group V	20.7683	2.71661	8.38057e-96	1.28399e-91
C4B63_68g91	trans-sialidase, Group VIII	21.1739	1.47602	1.66152e-99	2.54562e-95
C4B63_63g46	2,3-bisphosphoglycerate-independent phosphoglycerate mutase	21.2428	1.24519	3.84342e-100	5.8885e-96
C4B63_32g56	Putative fatty acyl-CoA reductase CG5065	21.2617	1.47682	2.57185e-100	3.94034e-96
C4B63_57g127	target of rapamycin (TOR) kinase 1	21.4425	1.63621	5.36138e-102	8.21417e-98
C4B63_12g195	conserved hypothetical protein	21.4981	1.07068	1.6227e-102	2.48614e-98
C4B63_32g214	2-amino-3-ketobutyrate coenzyme A ligase	21.5587	1.82544	4.38905e-103	6.72447e-99
C4B63_33g192	surface protease GP63	21.6185	2.49329	1.20425e-103	1.84504e-99
C4B63_26g214	nucleolar RNA binding protein	21.6545	1.10701	5.51312e-104	8.44666e-100
C4B63_42g246	GMP synthase [glutamine-hydrolyzing] subunit A	21.7284	1.44121	1.10629e-104	1.69495e-100
C4B63_14g70	flagellum targeting protein kharon1	21.934	0.995316	1.23024e-106	1.88485e-102
C4B63_56g144	trans-sialidase, Group V	22.1016	1.68682	3.05361e-108	4.67844e-104
C4B63_75g438c	60S ribosomal protein L32	22.1159	1.19733	2.22143e-108	3.40346e-104
C4B63_2g235	Co-chaperone protein P23	22.1202	0.98296	2.02113e-108	3.09657e-104
C4B63_44g146	Vacuolar proton pyrophosphatase 1	22.1752	1.03993	5.96195e-109	9.13431e-105
C4B63_55g357c	ribosomal protein L39	22.242	1.16818	1.34763e-109	2.06471e-105
C4B63_24g185	Present in the outer mitochondrial membrane proteome 2	22.3902	1.12868	4.89976e-111	7.50693e-107
C4B63_30g214	conserved hypothetical protein	22.4037	1.15745	3.62015e-111	5.54643e-107
C4B63_7g233	ribosomal protein S19	22.41	1.04477	3.14196e-111	4.8138e-107
C4B63_367g3	SLACS reverse transcriptase	22.4551	2.10058	1.14177e-111	1.7493e-107
C4B63_8g2554c	40S ribosomal protein S16	22.7331	1.28963	2.10774e-114	3.22927e-110
C4B63_162g33	chaperonin TCP20	22.7581	1.29807	1.19256e-114	1.82712e-110
C4B63_58g143	Lupus La protein homolog	22.7764	1.2336	7.85204e-115	1.20301e-110
C4B63_26g354	tyrosine aminotransferase	22.7786	1.13612	7.47611e-115	1.14542e-110
C4B63_2g165c	kinetoplastid membrane protein 11	22.7789	2.18631	7.41633e-115	1.13626e-110
C4B63_32g1132c	60S ribosomal protein L26	23.0004	1.16628	4.61741e-117	7.07433e-113
C4B63_50g133	trans-sialidase, Group V	23.1066	2.83714	3.97477e-118	6.08975e-114
C4B63_19g213	calpain cysteine peptidase	23.1684	1.76123	9.48944e-119	1.45388e-114
C4B63_84g57	Surface membrane protein	23.1774	1.86361	7.69387e-119	1.17878e-114
C4B63_13g236	40S ribosomal protein S18	23.257	1.27754	1.2092e-119	1.85261e-115
C4B63_8g560	Adenine phosphoribosyltransferase	23.2728	1.22329	8.35617e-120	1.28025e-115
C4B63_70g127	conserved hypothetical protein	23.3285	1.4734	2.2768e-120	3.48829e-116
C4B63_12g2035c	zinc-finger protein 2	23.3558	1.03977	1.2031e-120	1.84327e-116
C4B63_22g135	trans-sialidase, Group V	23.3906	1.76784	5.32805e-121	8.16311e-117
C4B63_8g2646c	10 kDa heat shock protein	23.4516	1.80432	1.27217e-121	1.94909e-117
C4B63_4g334	phosphatidic acid phosphatase protein	23.6488	1.89326	1.21555e-123	1.86235e-119
C4B63_66g167	Mucin-associated surface protein (MASP)	23.6594	2.85464	9.44279e-124	1.44673e-119
C4B63_10g159	hypothetical Zinc-finger containing protein	23.6906	1.63024	4.50316e-124	6.8993e-120
C4B63_58g229	trans-sialidase, Group II	23.8202	2.70791	2.06226e-125	3.15959e-121
C4B63_38g310	trans-sialidase, Group VIII	23.8941	2.52212	3.52522e-126	5.40099e-122
C4B63_26g1318c	60S acidic ribosomal protein P2	23.9089	1.11164	2.47696e-126	3.79495e-122
C4B63_70g78	PA domain containing protein	23.9919	1.43653	3.37768e-127	5.17494e-123
C4B63_13g1491c	ribosomal protein L24	24.1911	1.28649	2.75897e-129	4.22702e-125
C4B63_2g518	60S acidic ribosomal protein P0	24.2049	1.13279	1.97727e-129	3.02937e-125
C4B63_28g30	60S ribosomal protein L17	24.2734	1.17803	3.74318e-130	5.73493e-126
C4B63_21g343	surface protease GP63	24.2802	1.91936	3.173e-130	4.86136e-126
C4B63_14g20	hexose transporter	24.3383	1.36311	7.70478e-131	1.18045e-126
C4B63_75g105	trans-sialidase, Group II	24.486	2.53617	2.08218e-132	3.19011e-128
C4B63_19g183	cyclophilin a	24.8267	1.13179	4.61935e-136	7.07731e-132
C4B63_33g179	surface protease GP63	24.8795	1.87155	1.23913e-136	1.89846e-132
C4B63_78g25	nucleolar RNA-binding protein	24.9969	1.22396	6.60311e-138	1.01166e-133
C4B63_40g175	trans-sialidase, Group II	25.0653	2.41737	1.18877e-138	1.82131e-134
C4B63_16g33	trans-sialidase, Group VIII	25.0966	1.61687	5.41365e-139	8.29425e-135
C4B63_121g2	retrotransposon hot spot protein (RHS)	25.1642	3.55597	9.88628e-140	1.51468e-135
C4B63_1g666	trans-sialidase, Group V	25.5944	2.4396	1.75944e-144	2.69563e-140
C4B63_14g77	Gcd10p family	25.6809	1.29525	1.9129e-145	2.93076e-141
C4B63_138g13	trans-sialidase, Group V	26.2191	2.48961	1.60862e-151	2.46456e-147
C4B63_12g221	pyruvate phosphate dikinase	26.2352	1.18521	1.05404e-151	1.61489e-147
C4B63_2g517	60S acidic ribosomal protein	26.6232	1.16699	3.66093e-156	5.60892e-152
C4B63_109g58	trans-sialidase, Group V	26.7692	2.44978	7.38931e-158	1.13212e-153
C4B63_295g27	60S ribosomal protein L6	26.8867	1.26831	3.14243e-159	4.81451e-155
C4B63_2g558	eukaryotic peptide chain release factor subunit 1	26.9395	1.33077	7.57528e-160	1.16061e-155
C4B63_37g98	trans-sialidase, Group VI	27.0782	2.87266	1.77863e-161	2.72503e-157
C4B63_260g23	trans-sialidase, Group II	27.1636	2.54728	1.74969e-162	2.6807e-158
C4B63_120g195c	conserved hypothetical protein	27.4832	1.63849	2.78763e-166	4.27092e-162
C4B63_5g57	Mucin-associated surface protein (MASP)	27.779	2.22704	7.77899e-170	1.19182e-165
C4B63_83g62	60S ribosomal protein L13a	27.8121	1.25503	3.09503e-170	4.74189e-166
C4B63_3g1120	conserved hypothetical protein	27.9106	1.26747	1.98196e-171	3.03657e-167
C4B63_2g318	conserved hypothetical protein	28.0852	1.50267	1.48659e-173	2.2776e-169
C4B63_6g220	glycosomal membrane protein	28.2333	1.26352	2.2833e-175	3.49824e-171
C4B63_25g320	CTL-like protein DDB G0274487	28.4073	1.82637	1.64296e-177	2.51717e-173
C4B63_155g14	trans-sialidase, Group II	28.492	2.3696	1.47072e-178	2.25329e-174
C4B63_28g170	Eukaryotic translation initiation factor 1	28.5379	1.40925	3.97275e-179	6.08665e-175
C4B63_7g209	Ribonuclease P protein subunit p25-like protein	28.5861	1.27208	1.00065e-179	1.53309e-175
C4B63_86g10	target of rapamycin (TOR) kinase 1	29.294	2.106	1.23628e-188	1.89411e-184
C4B63_7g210	Ribonuclease P protein subunit p25-like protein	29.4013	1.29425	5.28075e-190	8.09064e-186
C4B63_145g8	trans-sialidase, Group IV	29.4399	2.39159	1.69667e-190	2.59947e-186
C4B63_77g67	trans-sialidase, Group III	29.457	1.78038	1.02503e-190	1.57045e-186
C4B63_13g1488c	ribosomal protein L24	29.6308	1.38719	5.99885e-193	9.19084e-189
C4B63_23g196	60S ribosomal protein L13	29.7381	1.26935	2.46891e-194	3.78262e-190
C4B63_28g114	triosephosphate isomerase	29.7959	1.72138	4.42095e-195	6.77333e-191
C4B63_24g191	deoxyhypusine hydroxylase	30.0251	1.91513	4.61442e-198	7.06976e-194
C4B63_13g195	ubiquitin/ribosomal protein S27a	30.3117	1.505	8.04509e-202	1.23259e-197
C4B63_60g164	Protein Associated with Differentiation	30.4713	1.68558	6.25756e-204	9.5872e-200
C4B63_2g11	60S ribosomal protein L26	30.7135	1.3746	3.76176e-207	5.7634e-203
C4B63_55g101	Trypomastigote, Alanine, Serine and Valine rich protein (TASV), subfamily C	30.8343	2.10747	9.08298e-209	1.3916e-204
C4B63_40g138	trans-sialidase, Group II	31.4583	2.0204	3.23635e-217	4.95842e-213
C4B63_24g197	nucleolar protein	31.7987	1.40332	6.74082e-222	1.03276e-217
C4B63_35g347	trans-sialidase, Group VIII	32.1036	3.33639	3.92219e-226	6.00919e-222
C4B63_298g11	SLACS reverse transcriptase (fragment)	32.4901	2.67546	1.47241e-231	2.25587e-227
C4B63_32g211	60S ribosomal protein L12	33.3173	1.39539	2.16926e-243	3.32352e-239
C4B63_18g174	cyclin	34.0553	2.72583	3.38417e-254	5.18489e-250
C4B63_24g260	Mucin-associated surface protein (MASP)	34.4885	2.37799	1.19258e-260	1.82715e-256
C4B63_145g21	trans-sialidase, Group IV	34.6181	3.01167	1.34775e-262	2.06489e-258
C4B63_25g228	Putative uridine kinase C227.14	35.1608	1.98451	7.95724e-271	1.21913e-266
C4B63_18g233	glyceraldehyde 3-phosphate dehydrogenase	35.3168	1.63158	3.24369e-273	4.96966e-269
C4B63_13g270	fructose-bisphosphate aldolase, glycosomal	35.5018	1.68422	4.61725e-276	7.07409e-272
C4B63_2g223	conserved hypothetical protein	35.8341	1.77495	3.25706e-281	4.99014e-277
C4B63_47g34	mitochondrial malate dehydrogenase	36.0581	1.48734	1.02848e-284	1.57574e-280
C4B63_2g456	Tubulin--tyrosine ligase-like protein 12	36.176	0.870811	1.45309e-286	2.22627e-282
C4B63_81g66	tyrosine aminotransferase	36.6213	2.59449	1.31089e-293	2.00841e-289
C4B63_6g2375c	40S ribosomal protein S14	36.6216	1.81626	1.29587e-293	1.9854e-289
C4B63_2g311	conserved hypothetical protein	37.1549	1.59685	3.65028e-302	5.59259e-298
C4B63_23g1229c	ribosomal protein L39	37.1844	1.61744	1.21734e-302	1.86508e-298
C4B63_56g77	kinesin	37.3532	1.71345	2.25047e-305	3.44795e-301
C4B63_101g5	tyrosine aminotransferase	43.8406	2.47099	0	0
C4B63_109g60	trans-sialidase, Group IV	42.1794	3.4764	0	0
C4B63_109g65	trans-sialidase, Group IV	39.3225	2.61275	0	0
C4B63_117g67	trans-sialidase, Group VIII	43.3113	3.36164	0	0
C4B63_133g46	cytosolic malate dehydrogenase	48.6317	2.40159	0	0
C4B63_13g14	trans-sialidase, Group V	54.6925	3.04228	0	0
C4B63_147g63	Mucin-associated surface protein (MASP)	88.3417	4.46894	0	0
C4B63_148g10	trans-sialidase, Group VIII	42.9376	2.92547	0	0
C4B63_14g5	hexose transporter	54.6219	2.29059	0	0
C4B63_158g35	trans-sialidase, Group II	46.9489	3.06435	0	0
C4B63_160g34	metallo-beta-lactamase-like protein	56.513	2.12887	0	0
C4B63_16g183	surface protease GP63	40.5953	2.13352	0	0
C4B63_16g197	trans-sialidase, Group VIII	48.9182	2.73807	0	0
C4B63_17g131	G5-interacting protein	57.5337	3.29166	0	0
C4B63_186g10	G5-interacting protein	45.1619	2.66009	0	0
C4B63_18g216	RNA-binding protein 42 (RNA-binding motif protein 42)	44.692	1.91418	0	0
C4B63_18g326	zinc-finger protein ZFP1	57.175	2.69262	0	0
C4B63_196g38	Mucin-associated surface protein (MASP)	68.9967	3.48533	0	0
C4B63_278g6	endosomal trafficking protein RME-8	68.8368	2.84034	0	0
C4B63_286g8	target of rapamycin (TOR) kinase 1	66.9085	4.09845	0	0
C4B63_28g106	malic enzyme	85.0701	3.40405	0	0
C4B63_29g211	surface protease GP63	39.241	2.05054	0	0
C4B63_2g163c	kinetoplastid membrane protein 11	68.3694	2.641	0	0
C4B63_2g166c	kinetoplastid membrane protein 11	38.8933	1.81379	0	0
C4B63_2g425	succinyl-coA:3-ketoacid-coenzyme A transferase, mitochondrial precursor	53.9445	2.42437	0	0
C4B63_300g22	Trypomastigote, Alanine, Serine and Valine rich protein (TASV), subfamily C	45.9546	3.23785	0	0
C4B63_30g190	60S ribosomal protein L23a	43.1685	1.91527	0	0
C4B63_32g217	2-amino-3-ketobutyrate coenzyme A ligase	47.6824	2.39898	0	0
C4B63_331g11	UDP-Gal or UDP-GlcNAc-dependent glycosyltransferase	74.7336	3.34437	0	0
C4B63_34g122	Trypomastigote, Alanine, Serine and Valine rich protein (TASV), subfamily C	49.8881	3.44756	0	0
C4B63_34g140	trans-sialidase, Group IV	69.2763	3.55963	0	0
C4B63_34g324	Trypomastigote, Alanine, Serine and Valine rich protein (TASV), subfamily C	69.6128	3.55933	0	0
C4B63_387g18	trans-sialidase, Group II	42.626	2.63409	0	0
C4B63_39g154	trans-sialidase, Group V	56.7681	3.57387	0	0
C4B63_401g2	SLACS reverse transcriptase	38.3975	3.01262	0	0
C4B63_42g129	L-threonine 3-dehydrogenase	69	2.86053	0	0
C4B63_43g163	40S ribosomal protein S11	38.8695	1.66531	0	0
C4B63_47g72	enolase	75.6148	2.89751	0	0
C4B63_4g267	mitochondrial carrier protein	38.0137	2.28503	0	0
C4B63_4g486	glycosomal malate dehydrogenase	51.3194	2.26614	0	0
C4B63_50g170	trans-sialidase, Group V	51.7452	3.52596	0	0
C4B63_54g138	tyrosine aminotransferase	52.9107	2.12978	0	0
C4B63_54g69	aspartate aminotransferase	75.3726	3.23987	0	0
C4B63_57g87	chromatin binding protein	47.8501	2.56727	0	0
C4B63_57g98	succinyl-CoA ligase	42.4805	1.68559	0	0
C4B63_60g204	trans-sialidase	46.9462	2.8028	0	0
C4B63_63g143	trans-sialidase, Group IV	53.6251	3.81632	0	0
C4B63_64g57	trans-sialidase, Group V	43.2551	3.12157	0	0
C4B63_6g542	conserved hypothetical protein	40.1505	1.69512	0	0
C4B63_73g11	trans-sialidase, Group IV	37.7134	2.60887	0	0
C4B63_75g82	trans-sialidase, Group IV	50.5498	2.80955	0	0
C4B63_7g103	conserved hypothetical protein	38.3566	1.74634	0	0
C4B63_82g111	trans-sialidase, Group IV	57.1185	3.49516	0	0
C4B63_91g93	trans-sialidase, Group VIII	48.1982	3.41083	0	0

## Sheet: late_amast_1
Supplementary File 1: Marker genes for scRNA-seq clusters
b. Genes significantly upregulated in late_amast_1 cluster
Gene Id	Product Description	scores	logFC	pvals	pvals_adj
C4B63_183g12	mitochondrial carrier protein	4.68717	0.55817	2.77007e-06	0.0424403
C4B63_4g347	conserved hypothetical protein	4.68933	0.449102	2.74107e-06	0.041996
C4B63_621g2	retrotransposon hot spot (RHS) protein	4.70486	0.700145	2.54042e-06	0.0389218
C4B63_83g34	Eukaryotic translation initiation factor 4 gamma 1	4.7102	0.286609	2.4747e-06	0.0379148
C4B63_9g293	Mitochondrial-processing peptidase subunit alpha	4.71083	0.280253	2.46707e-06	0.037798
C4B63_27g191	conserved hypothetical protein	4.72622	0.541227	2.28743e-06	0.0350457
C4B63_38g45	conserved hypothetical protein	4.74335	0.529888	2.10216e-06	0.0322071
C4B63_207g22	ATP-dependent RNA helicase HEL67	4.77168	0.671821	1.82691e-06	0.0279901
C4B63_12g232	Lanosterol 14-alpha demethylase	4.77499	0.267229	1.79713e-06	0.0275338
C4B63_3g1101	mitochondrial processing peptidase, beta subunit	4.7753	0.563667	1.79439e-06	0.0274919
C4B63_14g148	NADH dehydrogenase	4.77864	0.464555	1.76485e-06	0.0270392
C4B63_20g24	conserved hypothetical protein	4.791	0.585998	1.65953e-06	0.0254257
C4B63_7g368	conserved hypothetical protein	4.79153	0.642074	1.65517e-06	0.0253589
C4B63_19g217	calpain cysteine peptidase	4.7945	0.948141	1.63079e-06	0.0249854
C4B63_70g80	proteasome alpha 7 subunit	4.80735	0.374427	1.52943e-06	0.0234324
C4B63_6g509	protein kinase	4.83937	0.82762	1.30253e-06	0.0199561
C4B63_34g313	casein kinase II, alpha chain	4.84497	0.442241	1.26632e-06	0.0194012
C4B63_14g97	isoleucyl-tRNA synthetase	4.85349	0.266511	1.21305e-06	0.0185852
C4B63_23g204	ATP-dependent 6-phosphofructokinase, glycosomal	4.86131	0.33046	1.1661e-06	0.0178658
C4B63_27g204	kinetoplastid kinetochore protein 10	4.86607	1.61221	1.13842e-06	0.0174417
C4B63_20g161	Intraflagellar transport protein 22	4.88114	0.806001	1.05475e-06	0.0161598
C4B63_14g180	conserved hypothetical protein	4.88837	0.527002	1.01676e-06	0.0155777
C4B63_16g109	conserved hypothetical protein	4.88845	0.524691	1.01632e-06	0.015571
C4B63_85g44	ribosomal protein S7	4.89364	0.247402	9.89883e-07	0.015166
C4B63_52g150	conserved hypothetical protein	4.89499	0.432577	9.83115e-07	0.0150623
C4B63_32g326	cell division cycle protein	4.89546	0.803053	9.80744e-07	0.015026
C4B63_25g105	ATP-dependent helicase(fragment)	4.89743	0.46674	9.70997e-07	0.0148766
C4B63_97g22	conserved hypothetical protein	4.90302	0.565755	9.43723e-07	0.0144588
C4B63_45g214	conserved hypothetical protein	4.90528	0.544712	9.32963e-07	0.0142939
C4B63_6g2560c	histone H3	4.90936	1.10925	9.13748e-07	0.0139995
C4B63_72g547c	conserved hypothetical protein	4.91973	0.486931	8.66657e-07	0.013278
C4B63_14g71	conserved hypothetical protein	4.92252	0.264957	8.54364e-07	0.0130897
C4B63_44g226	conserved hypothetical protein	4.92386	0.324482	8.48537e-07	0.0130004
C4B63_6g503	dynein heavy chain	4.9391	0.488852	7.84859e-07	0.0120248
C4B63_84g24	protein phosphatase 2A regulatory subunit	4.93967	0.571366	7.82543e-07	0.0119893
C4B63_28g170	Eukaryotic translation initiation factor 1	4.95096	0.275856	7.38489e-07	0.0113144
C4B63_112g23	pantothenate kinase subunit	4.95638	0.322313	7.18186e-07	0.0110033
C4B63_19g177	conserved hypothetical protein	4.95639	0.494233	7.18138e-07	0.0110026
C4B63_46g34	conserved hypothetical protein	4.96048	0.474395	7.0319e-07	0.0107736
C4B63_40g27	conserved hypothetical protein	4.97526	0.430353	6.51587e-07	0.00998296
C4B63_48g95	ring finger containing protein	4.98334	0.345662	6.2495e-07	0.00957487
C4B63_42g172	nuclear movement protein	4.99257	0.609433	5.95804e-07	0.00912831
C4B63_32g211	60S ribosomal protein L12	4.99347	0.253926	5.9305e-07	0.00908612
C4B63_39g345	DNA topoisomerase III	4.99683	0.504772	5.82809e-07	0.00892921
C4B63_286g15	PSP1 C-terminal conserved region	5.00425	1.13826	5.60809e-07	0.00859215
C4B63_143g25	60S ribosomal protein L19	5.03662	0.361971	4.73827e-07	0.0072595
C4B63_21g86	conserved hypothetical protein	5.04171	0.778856	4.61402e-07	0.00706914
C4B63_6g2568c	histone H3	5.04869	0.6282	4.4486e-07	0.0068157
C4B63_1g709	conserved hypothetical protein	5.05298	1.08028	4.34963e-07	0.00666406
C4B63_75g59	40S ribosomal protein S6	5.06534	0.293797	4.07683e-07	0.00624611
C4B63_188g164c	histone H4	5.06777	0.846452	4.02496e-07	0.00616664
C4B63_22g313	conserved hypothetical protein	5.06785	0.804234	4.02341e-07	0.00616426
C4B63_57g109	Cilia- and flagella-associated protein 65	5.08553	0.258816	3.66604e-07	0.00561674
C4B63_48g23	nicotinate phosphoribosyltransferase	5.08581	0.38827	3.66062e-07	0.00560843
C4B63_48g168	AAA ATPase	5.09499	0.283086	3.48767e-07	0.00534346
C4B63_12g196	conserved hypothetical protein	5.0953	0.410153	3.4818e-07	0.00533447
C4B63_118g6	dispersed gene family protein 1 (DGF-1)	5.11146	0.730255	3.19683e-07	0.00489786
C4B63_10g1766c	Golgi vesicular membrane trafficking protein	5.11857	0.648974	3.07857e-07	0.00471668
C4B63_23g21	conserved hypothetical protein	5.13614	1.31142	2.8044e-07	0.00429662
C4B63_7g282	ATP-dependent RNA helicase	5.14025	0.506982	2.74377e-07	0.00420372
C4B63_13g34	21 kDa cyclophilin	5.15269	0.428929	2.56778e-07	0.00393409
C4B63_40g28	transmembrane protein	5.15418	0.54928	2.54742e-07	0.0039029
C4B63_4g534	conserved hypothetical protein	5.15966	0.251734	2.47404e-07	0.00379047
C4B63_85g57	conserved hypothetical protein	5.19088	0.343034	2.09303e-07	0.00320674
C4B63_101g8	conserved hypothetical protein	5.20944	0.91147	1.89411e-07	0.00290197
C4B63_89g47	kinetoplastid kinetochore protein 6	5.21544	1.12178	1.83379e-07	0.00280955
C4B63_219g46	endoribonuclease L-PSP (pb5)	5.22804	0.306127	1.71313e-07	0.00262468
C4B63_7g385	Ufm1-specific protease 2	5.23535	0.411055	1.64677e-07	0.00252301
C4B63_79g23	conserved hypothetical protein	5.25631	0.325766	1.46976e-07	0.00225181
C4B63_17g25	profilin	5.27902	0.504139	1.29874e-07	0.00198979
C4B63_23g263	conserved hypothetical protein	5.28191	0.456917	1.27841e-07	0.00195865
C4B63_43g134	cytochrome c oxidase subunit VI	5.31271	0.304639	1.08006e-07	0.00165475
C4B63_4g533	conserved hypothetical protein	5.31848	0.453744	1.04638e-07	0.00160316
C4B63_22g44	conserved hypothetical protein	5.31916	0.594771	1.04245e-07	0.00159715
C4B63_50g199	PTGES2	5.33312	0.6497	9.65371e-08	0.00147904
C4B63_112g18	conserved hypothetical protein	5.34029	0.513516	9.2799e-08	0.00142177
C4B63_32g224	ubiquitin-conjugating enzyme E2	5.36695	0.38661	8.008e-08	0.00122691
C4B63_54g11	60S ribosomal protein L30	5.37849	0.279745	7.51145e-08	0.00115083
C4B63_19g100	conserved hypothetical protein	5.38488	0.561491	7.24925e-08	0.00111066
C4B63_76g31	conserved hypothetical protein,zinc finger protein family member	5.40128	0.574058	6.61652e-08	0.00101372
C4B63_19g81	conserved hypothetical protein	5.41225	0.925483	6.22393e-08	0.000953568
C4B63_4g356	RNA-binding protein 29	5.43159	0.426071	5.58532e-08	0.000855727
C4B63_8g2697c	ATPase subunit 9	5.44289	0.530445	5.24243e-08	0.000803193
C4B63_355g19	inositol-3-phosphate synthase(fragment)	5.45271	1.22285	4.9607e-08	0.000760028
C4B63_25g206	hydrolase, alpha/beta fold family	5.47125	0.489536	4.46869e-08	0.000684648
C4B63_2g1604c	60S ribosomal protein L37	5.47292	0.317344	4.42672e-08	0.000678218
C4B63_8g523	conserved hypothetical protein	5.48102	0.615179	4.22877e-08	0.000647889
C4B63_2g437	conserved hypothetical protein	5.48654	0.668729	4.09872e-08	0.000627964
C4B63_6g592	pumilio/PUF RNA binding protein 5	5.49089	0.657569	3.99921e-08	0.000612719
C4B63_6g572	5'-3' exoribonuclease A	5.49305	0.55785	3.95046e-08	0.00060525
C4B63_2g729	structural maintenance of chromosome (SMC) family protein	5.50624	0.489605	3.66568e-08	0.000561619
C4B63_2g830	Present in the outer mitochondrial membrane proteome 8	5.50762	0.838026	3.63709e-08	0.000557238
C4B63_63g49	Mitochondrial carrier protein	5.51119	0.560146	3.56415e-08	0.000546064
C4B63_2g534	conserved hypothetical protein	5.51141	0.587802	3.55961e-08	0.000545368
C4B63_28g56	TFIIF-stimulated CTD phosphatase	5.53029	0.705553	3.19696e-08	0.000489807
C4B63_12g20	2-oxoglutarate-dependent dioxygenase tropC	5.53261	0.710984	3.15502e-08	0.00048338
C4B63_38g39	actin 3	5.54197	0.519758	2.99079e-08	0.00045822
C4B63_9g436	conserved hypothetical protein	5.55301	0.457097	2.80789e-08	0.000430197
C4B63_16g315	mitochondrial DNA primase	5.55716	0.599091	2.74193e-08	0.000420091
C4B63_55g246c	conserved hypothetical protein	5.55943	0.410523	2.70664e-08	0.000414685
C4B63_63g47	conserved hypothetical protein	5.57316	0.723031	2.50156e-08	0.000383264
C4B63_40g46	ATP-dependent protease subunit HslV	5.60697	0.350638	2.05894e-08	0.00031545
C4B63_24g357	retrotransposon hot spot (RHS) protein	5.60838	1.25071	2.04229e-08	0.000312899
C4B63_52g170	cytoskeleton associated protein	5.61188	0.291337	2.00144e-08	0.00030664
C4B63_261g22c	conserved hypothetical protein	5.70452	0.448116	1.16674e-08	0.000178756
C4B63_2g311	conserved hypothetical protein	5.70673	0.286297	1.15166e-08	0.000176446
C4B63_46g77	40S ribosomal protein S4	5.70746	0.362126	1.14677e-08	0.000175697
C4B63_38g173	conserved hypothetical protein	5.72359	0.549413	1.04296e-08	0.000159791
C4B63_62g351c	40S ribosomal protein S33	5.75518	1.16312	8.65487e-09	0.000132601
C4B63_8g197	DNA ligase	5.75838	0.785657	8.49237e-09	0.000130112
C4B63_25g290	60S ribosomal protein	5.7588	0.586426	8.47117e-09	0.000129787
C4B63_28g171	RNA-binding protein 38	5.76002	0.509737	8.41029e-09	0.000128854
C4B63_23g209	conserved hypothetical protein	5.77002	0.419293	7.92637e-09	0.00012144
C4B63_19g176	conserved hypothetical protein	5.78542	0.680241	7.2333e-09	0.000110821
C4B63_2g456	Tubulin--tyrosine ligase-like protein 12	-5.78649	0.257446	7.18708e-09	0.000110113
C4B63_58g126	ubiquitin-conjugating enzyme variant Kua homologue	5.79389	0.454192	6.87736e-09	0.000105368
C4B63_63g282c	40S ribosomal protein S12	5.82892	0.343889	5.57863e-09	8.54702e-05
C4B63_340g1	cell division cycle protein	5.84447	1.02567	5.08198e-09	7.78611e-05
C4B63_58g50	DNA topoisomerase IA	5.84998	0.594913	4.91637e-09	7.53237e-05
C4B63_18g144	60S ribosomal protein L9	5.86598	0.380242	4.46477e-09	6.84048e-05
C4B63_2g740	conserved hypothetical protein	5.87868	0.535502	4.1355e-09	6.33599e-05
C4B63_275g4c	calmodulin	5.91172	1.18449	3.38555e-09	5.18699e-05
C4B63_19g91	Protein LSM14 homolog A-B	5.92824	0.440201	3.0619e-09	4.69114e-05
C4B63_84g21	conserved hypothetical protein	5.93373	1.04506	2.9612e-09	4.53686e-05
C4B63_12g240	40S ribosomal protein S15A	6.01033	0.429734	1.85145e-09	2.83661e-05
C4B63_23g132	diacylglycerol kinase-like protein	6.02212	0.453014	1.72147e-09	2.63746e-05
C4B63_49g118	UDP-galactose transporter homolog 1	6.02939	0.65779	1.64579e-09	2.52151e-05
C4B63_2g30	rieske iron-sulfur protein, mitochondrial precursor	6.03127	0.383778	1.62675e-09	2.49235e-05
C4B63_12g1348c	60S ribosomal protein L28	6.04773	0.36106	1.46897e-09	2.2506e-05
C4B63_149g62	NAD(P)-dependent oxidoreductase	6.06558	0.795556	1.31475e-09	2.01433e-05
C4B63_7g126	folate/pteridine transporter	6.10581	0.998444	1.02278e-09	1.567e-05
C4B63_52g171	conserved hypothetical protein	6.10819	0.837607	1.00765e-09	1.54382e-05
C4B63_2g378	conserved hypothetical protein	6.10996	0.696738	9.96538e-10	1.5268e-05
C4B63_114g29	translocon-associated protein (TRAP) alpha subunit	6.1203	0.357773	9.34007e-10	1.43099e-05
C4B63_133g58	heat shock protein 70 (hsp70)	6.12087	0.665124	9.30649e-10	1.42585e-05
C4B63_7g70	TPR-repeat-containing chaperone protein DNAJ	6.12121	0.466487	9.28672e-10	1.42282e-05
C4B63_9g272	NUP-1 protein	6.16156	0.966801	7.20338e-10	1.10363e-05
C4B63_122g1	conserved hypothetical protein	6.1783	1.04915	6.47963e-10	9.92744e-06
C4B63_58g95	elongation factor 1-alpha	6.18465	0.577998	6.22418e-10	9.53607e-06
C4B63_2g232	conserved hypothetical protein	6.18563	0.819083	6.18531e-10	9.47651e-06
C4B63_25g189	3'5'-cyclic nucleotide phosphodiesterase	6.20727	0.988279	5.39127e-10	8.25997e-06
C4B63_41g208	ser/thr protein phosphatase	6.24223	0.615347	4.31377e-10	6.60913e-06
C4B63_7g224	conserved hypothetical protein	6.24862	0.694272	4.14087e-10	6.34422e-06
C4B63_45g126	RNA recognition motif (a.k.a. RRM, RBD, or RNP domain)	6.25294	0.547319	4.02809e-10	6.17143e-06
C4B63_2g49	60S ribosomal protein L12	6.25531	0.328063	3.96724e-10	6.07821e-06
C4B63_21g42	PAB1-binding protein	6.26183	0.485314	3.80479e-10	5.82932e-06
C4B63_12g225	conserved hypothetical protein	6.27123	0.498297	3.58214e-10	5.4882e-06
C4B63_46g43	ABC transporter	6.27316	1.26292	3.53784e-10	5.42032e-06
C4B63_24g188	conserved hypothetical protein	6.29905	0.433342	2.99469e-10	4.58816e-06
C4B63_22g18	conserved hypothetical protein	6.30366	0.708996	2.90707e-10	4.45392e-06
C4B63_63g33	ATP synthase OSCP delta subunit-like protein	6.31509	0.565918	2.70009e-10	4.13681e-06
C4B63_17g102	conserved hypothetical protein	6.33498	0.821443	2.37368e-10	3.63671e-06
C4B63_75g47	60S ribosomal protein L5	6.34119	0.393267	2.2799e-10	3.49303e-06
C4B63_12g228	protein transport protein SEC61 subunit alpha	6.36405	0.398813	1.96499e-10	3.01056e-06
C4B63_138g113c	calmodulin	6.40842	0.347872	1.47035e-10	2.25272e-06
C4B63_24g194	microtubule-associated protein	6.42908	1.22134	1.28377e-10	1.96686e-06
C4B63_52g41	mitochondrial DNA polymerase I protein C	6.45759	0.698233	1.06383e-10	1.62989e-06
C4B63_46g12	dynein heavy chain	6.4828	0.470737	9.00334e-11	1.3794e-06
C4B63_16g98	conserved hypothetical protein	6.49514	0.799071	8.29569e-11	1.27098e-06
C4B63_30g187	deoxyuridine triphosphatase	6.51468	0.538684	7.28428e-11	1.11603e-06
C4B63_97g30	conserved hypothetical protein	6.63071	0.527596	3.34081e-11	5.11846e-07
C4B63_4g470	protein kinase	6.6416	0.45187	3.10297e-11	4.75405e-07
C4B63_40g112	conserved hypothetical protein	6.66956	0.723384	2.56567e-11	3.93086e-07
C4B63_19g188	conserved hypothetical protein	6.67074	0.702705	2.54516e-11	3.89944e-07
C4B63_4g95	conserved hypothetical protein	6.67509	0.53561	2.47084e-11	3.78557e-07
C4B63_28g149	conserved hypothetical protein	6.68521	0.618284	2.30598e-11	3.533e-07
C4B63_63g16	chaperonin alpha subunit	6.68669	0.445268	2.2827e-11	3.49732e-07
C4B63_61g131	protein kinase	6.7481	0.751497	1.49798e-11	2.29506e-07
C4B63_40g189	40S ribosomal protein SA	6.74967	0.568706	1.48178e-11	2.27024e-07
C4B63_14g246	microtubule-associated protein	6.75198	0.462362	1.45845e-11	2.23449e-07
C4B63_303g7	Histone H2B variant V	6.75371	0.89579	1.44111e-11	2.20793e-07
C4B63_9g333	cysteine peptidase, Clan CA, family C51	6.76064	0.407345	1.37383e-11	2.10484e-07
C4B63_18g210	conserved hypothetical protein	6.80273	0.477931	1.02655e-11	1.57278e-07
C4B63_4g427	RNA-binding protein	6.80448	0.498378	1.01418e-11	1.55383e-07
C4B63_177g23	dispersed gene family protein 1 (DGF-1)	6.82796	1.63422	8.61325e-12	1.31964e-07
C4B63_23g28	kinetoplastid-specific dual specificity phosphatase	6.83705	0.46568	8.08427e-12	1.23859e-07
C4B63_9g230	conserved hypothetical protein	6.9015	0.604403	5.1455e-12	7.88342e-08
C4B63_75g56	CHAT domain containing protein	6.93246	0.494	4.13593e-12	6.33666e-08
C4B63_52g135	kinesin-like protein	6.93656	1.62586	4.01763e-12	6.15542e-08
C4B63_17g257	chromosomal passenger protein	6.9747	0.871389	3.06519e-12	4.69618e-08
C4B63_43g3	kinesin	6.98985	1.0626	2.75176e-12	4.21597e-08
C4B63_9g412	40S ribosomal protein S13	6.99371	0.377565	2.67704e-12	4.10149e-08
C4B63_330g3c	ribosomal protein S29	7.01548	0.516685	2.29156e-12	3.5109e-08
C4B63_7g313	amidinotransferase	7.05429	0.721525	1.73485e-12	2.65797e-08
C4B63_17g82	ubiquitin-conjugating enzyme E2	7.11076	0.478206	1.15403e-12	1.76809e-08
C4B63_2g11	60S ribosomal protein L26	7.1506	0.358884	8.63994e-13	1.32372e-08
C4B63_7g1173c	ubiquitin	7.15349	0.572304	8.46003e-13	1.29616e-08
C4B63_12g1344c	60S ribosomal protein L28	7.15349	0.405587	8.45988e-13	1.29614e-08
C4B63_40g24	short-chain dehydrogenase	7.17289	0.530086	7.34284e-13	1.125e-08
C4B63_4g140	conserved hypothetical protein	7.20573	0.534744	5.77316e-13	8.84506e-09
C4B63_12g201	conserved hypothetical protein	7.22987	0.635323	4.83471e-13	7.40725e-09
C4B63_17g81	Staphylococcal nuclease domain-containing protein 1	7.24306	0.517361	4.38681e-13	6.72104e-09
C4B63_8g508	protein disulfide isomerase	7.27208	0.376257	3.53993e-13	5.42353e-09
C4B63_23g83	Aminopeptidase M1	7.29692	0.746922	2.9444e-13	4.51112e-09
C4B63_23g217	Present in the outer mitochondrial membrane proteome 24	7.32564	0.477293	2.37755e-13	3.64264e-09
C4B63_95g32	conserved hypothetical protein	7.37425	0.598317	1.65277e-13	2.53221e-09
C4B63_10g344	sigma-adaptin 3	7.38197	0.935858	1.55959e-13	2.38944e-09
C4B63_49g112	conserved hypothetical protein	7.40741	0.681804	1.2879e-13	1.97319e-09
C4B63_87g7	Histone-lysine N-methyltransferase, H3 lysine-76 specific	7.40905	0.653532	1.27208e-13	1.94896e-09
C4B63_4g86	60S ribosomal protein L17	7.41653	0.751977	1.20233e-13	1.84208e-09
C4B63_58g125	conserved hypothetical protein	7.46136	0.435046	8.56353e-14	1.31202e-09
C4B63_4g429	RNA-binding protein	7.54754	0.516728	4.43553e-14	6.79568e-10
C4B63_63g37	oligopeptidase b(fragment)	7.56709	0.755995	3.81672e-14	5.84759e-10
C4B63_7g228	conserved hypothetical protein	7.64223	1.1857	2.13499e-14	3.27101e-10
C4B63_45g236	ubiquitin-protein ligase	7.67004	0.508303	1.71943e-14	2.63434e-10
C4B63_52g40	immunodominant antigen	7.69343	0.531005	1.43238e-14	2.19456e-10
C4B63_27g1020c	RNA-binding protein	7.71379	0.491996	1.22133e-14	1.8712e-10
C4B63_19g184	conserved hypothetical protein	7.73979	0.641214	9.95814e-15	1.52569e-10
C4B63_30g140	conserved hypothetical protein	7.75429	0.696739	8.88374e-15	1.36108e-10
C4B63_76g58	Tripartite attachment complex protein 102	7.76622	0.560742	8.08652e-15	1.23894e-10
C4B63_25g294	Thioredoxin-like	7.82544	0.457424	5.05897e-15	7.75084e-11
C4B63_10g517	tryptophanyl-tRNA synthetase	7.84177	0.795757	4.44243e-15	6.80625e-11
C4B63_45g130	conserved hypothetical protein	7.87254	1.18575	3.47501e-15	5.32406e-11
C4B63_32g206	fatty acid desaturase	7.87318	0.431323	3.45748e-15	5.29721e-11
C4B63_101g36	inositol-3-phosphate synthase	7.89177	0.758755	2.97933e-15	4.56463e-11
C4B63_32g230	amastin	7.90537	1.12346	2.67145e-15	4.09292e-11
C4B63_7g438	glutamate dehydrogenase	7.96649	0.597363	1.63239e-15	2.50098e-11
C4B63_302g66c	histone H3	8.02099	0.54257	1.04897e-15	1.60712e-11
C4B63_16g290	mitochondrial RNA binding protein	8.03483	0.646887	9.37078e-16	1.4357e-11
C4B63_26g233	mitochondrial DNA topoisomerase II	8.1	0.524901	5.49599e-16	8.42041e-12
C4B63_52g137	conserved hypothetical protein	8.11623	0.554264	4.80886e-16	7.36766e-12
C4B63_84g22	conserved hypothetical protein	8.1325	0.862944	4.20529e-16	6.44293e-12
C4B63_2g768	RNA-binding protein	8.13817	0.64666	4.01309e-16	6.14845e-12
C4B63_52g148	RNA-binding protein	8.15797	1.82455	3.40702e-16	5.2199e-12
C4B63_2g318	conserved hypothetical protein	8.17947	0.492938	2.85096e-16	4.36795e-12
C4B63_25g107	conserved hypothetical protein	8.25728	0.764017	1.49026e-16	2.28322e-12
C4B63_47g40	CS domain containing protein	8.26087	0.538486	1.44611e-16	2.21558e-12
C4B63_8g2652c	10 kDa heat shock protein	8.29556	0.637121	1.08079e-16	1.65588e-12
C4B63_16g97	conserved hypothetical protein	8.32068	0.501124	8.74634e-17	1.34003e-12
C4B63_10g406	High mobility group protein TDP1	8.33027	0.621554	8.06592e-17	1.23578e-12
C4B63_85g50	conserved hypothetical protein	8.34268	0.526045	7.26251e-17	1.11269e-12
C4B63_6g311	heat shock protein 70 (hsp70)(fragment)	8.37137	0.403804	5.69547e-17	8.72603e-13
C4B63_2g786	ubiquitin-activating enzyme E1	8.37857	0.449586	5.35741e-17	8.20809e-13
C4B63_20g747c	cyclin-dependent kinases regulatory subunit	8.40878	0.744466	4.14294e-17	6.34739e-13
C4B63_7g135	Hydroxymethylglutaryl-CoA lyase, mitochondrial	8.43038	0.652215	3.44548e-17	5.27881e-13
C4B63_10g492	conserved hypothetical protein	8.43135	0.727669	3.41688e-17	5.235e-13
C4B63_16g121	dynein heavy chain	8.47408	0.496421	2.36938e-17	3.63012e-13
C4B63_181g4	conserved hypothetical protein	8.55514	1.37341	1.17724e-17	1.80365e-13
C4B63_8g61	heat shock protein 70 (hsp70)	8.56264	0.488918	1.10309e-17	1.69004e-13
C4B63_6g113	ribonucleoside-diphosphate reductase large chain	8.59563	0.815897	8.28126e-18	1.26877e-13
C4B63_12g17	dynein heavy chain	8.61466	0.547661	7.01483e-18	1.07474e-13
C4B63_28g96	sugar transporter(fragment)	8.64795	0.925547	5.24313e-18	8.033e-14
C4B63_45g139	serine/threonine protein kinase	8.71852	0.906146	2.81872e-18	4.31856e-14
C4B63_78g26	MIP18 family protein	8.73509	0.682728	2.43473e-18	3.73024e-14
C4B63_208g37	kinetoplast DNA-associated protein	8.74669	0.780489	2.19697e-18	3.36597e-14
C4B63_12g295	GTP-binding nuclear protein rtb2	8.82118	0.479537	1.13264e-18	1.73532e-14
C4B63_57g122	conserved hypothetical protein	8.82753	0.800475	1.07016e-18	1.63959e-14
C4B63_8g556	60S ribosomal protein L7	8.82984	0.48585	1.04826e-18	1.60605e-14
C4B63_44g191	pre-rRNA processing protein FTSJ3 methyltransferase	8.86938	0.670067	7.35523e-19	1.12689e-14
C4B63_72g79	inositol 5-phosphatase 1	8.87251	1.16267	7.15124e-19	1.09564e-14
C4B63_52g62	fatty acid elongase	8.87286	0.647357	7.12887e-19	1.09221e-14
C4B63_4g188	Elongation factor Tu, mitochondrial	9.02791	0.551079	1.7498e-19	2.68087e-15
C4B63_7g343	beta-fructofuranosidase-like protein	9.08347	1.69021	1.05166e-19	1.61125e-15
C4B63_21g67	conserved hypothetical protein	9.11308	0.661066	8.00787e-20	1.22689e-15
C4B63_2g163c	kinetoplastid membrane protein 11	9.14219	0.466993	6.11982e-20	9.37617e-16
C4B63_58g38	conserved hypothetical protein	9.27108	0.967997	1.84264e-20	2.82311e-16
C4B63_42g70	p22 protein precursor	9.28598	0.552013	1.60231e-20	2.4549e-16
C4B63_51g844c	conserved hypothetical protein	9.2939	0.801549	1.48735e-20	2.27877e-16
C4B63_28g133	nucleoside transporter 1	9.36471	0.969202	7.62601e-21	1.16838e-16
C4B63_2g782	ATP-dependent RNA helicase	9.39762	0.471716	5.5811e-21	8.55081e-17
C4B63_10g355	sigma-adaptin 3	9.40502	0.886221	5.20213e-21	7.97018e-17
C4B63_31g80	Calcium ATPase SERCA-like	9.46361	0.775653	2.97502e-21	4.55803e-17
C4B63_2g174	polyadenylate-binding protein 1	9.46465	0.511906	2.9454e-21	4.51264e-17
C4B63_19g103	RNA-binding protein	9.49465	0.684778	2.20947e-21	3.38512e-17
C4B63_24g196	microtubule-associated protein	9.57121	0.71062	1.05662e-21	1.61885e-17
C4B63_16g302	3-ketoacyl-CoA thiolase	9.59487	0.667273	8.402e-22	1.28727e-17
C4B63_31g181	mitochondrial DNA polymerase beta	9.6353	0.899699	5.67276e-22	8.69124e-18
C4B63_44g125	conserved hypothetical protein	9.68238	0.76655	3.58295e-22	5.48943e-18
C4B63_35g119	Vacuolar protein sorting-associated protein 13C	9.73181	0.739213	2.20629e-22	3.38026e-18
C4B63_41g206	primase 2	9.81091	0.993887	1.0105e-22	1.54819e-18
C4B63_38g70	E3 ubiquitin-protein ligase RING1-like	9.94914	0.83141	2.54366e-23	3.89715e-19
C4B63_48g133	poly-zinc-finger protein 2	10.106	0.703698	5.19392e-24	7.9576e-20
C4B63_24g193	Protein KIAA0556	10.1226	0.836339	4.3877e-24	6.7224e-20
C4B63_10g311	Nodulin-like	10.1622	1.08623	2.92302e-24	4.47836e-20
C4B63_52g64	fatty acid elongase	10.1948	0.717591	2.09275e-24	3.2063e-20
C4B63_13g117	conserved hypothetical protein	10.2052	0.514365	1.8799e-24	2.8802e-20
C4B63_48g132	universal minicircle sequence binding protein	10.2311	0.549277	1.43941e-24	2.20532e-20
C4B63_18g156	protein mkt1	10.3014	0.76939	6.94586e-25	1.06418e-20
C4B63_8g196	DNA ligase	10.3217	1.15154	5.62157e-25	8.6128e-21
C4B63_12g330	ATP synthase subunit beta, mitochondrial	10.4472	0.501749	1.5096e-25	2.31285e-21
C4B63_7g143	Tubulin polymerization-promoting protein family member 2	10.4818	0.528209	1.04776e-25	1.60528e-21
C4B63_28g142	nucleoside transporter 1	10.6681	1.81881	1.43516e-26	2.19882e-22
C4B63_43g161	ATP-dependent RNA helicase SUB2	10.7119	0.914157	8.95163e-27	1.37148e-22
C4B63_85g54	fatty acyl CoA synthetase 2	10.7322	0.717983	7.18965e-27	1.10153e-22
C4B63_55g29	kinesin	10.7437	1.07932	6.34461e-27	9.72058e-23
C4B63_13g344	conserved hypothetical protein	10.8232	0.722796	2.67313e-27	4.0955e-23
C4B63_4g333	phosphatidic acid phosphatase protein	10.9001	1.32564	1.15074e-27	1.76305e-23
C4B63_24g202	conserved hypothetical protein	10.9625	0.675236	5.78812e-28	8.86798e-24
C4B63_52g93	trans-sialidase	10.9723	1.22786	5.19561e-28	7.9602e-24
C4B63_194g18	Histone-lysine N-methyltransferase, H3 lysine-76 specific	11.2321	1.45174	2.83609e-29	4.34517e-25
C4B63_54g26	conserved hypothetical protein	11.3384	0.974421	8.46631e-30	1.29712e-25
C4B63_333g19	alpha tubulin	11.3488	1.1416	7.52249e-30	1.15252e-25
C4B63_54g24	ATP-dependent DEAD/H RNA helicase	11.4143	0.710463	3.54572e-30	5.4324e-26
C4B63_48g134	clathrin heavy chain	11.7235	0.611083	9.66504e-32	1.48078e-27
C4B63_78g28	RNA recognition motif (a.k.a. RRM, RBD, or RNP domain)	11.8155	0.992858	3.24695e-32	4.97466e-28
C4B63_79g1	R27-2 protein	11.8702	0.876581	1.69016e-32	2.58949e-28
C4B63_2g343	conserved hypothetical protein	11.9204	1.86784	9.2639e-33	1.41932e-28
C4B63_289g4	glutamate dehydrogenase	11.9475	0.768444	6.69016e-33	1.025e-28
C4B63_19g101	U-rich RNA-binding protein UBP-2	11.9636	0.782952	5.51021e-33	8.44219e-29
C4B63_4g485	kinesin	11.9824	1.0671	4.39342e-33	6.73116e-29
C4B63_6g104	mitochondrial RNA binding protein	12.077	0.579161	1.39652e-33	2.1396e-29
C4B63_59g115	stress-inducible protein STI1-like(fragment)	12.1975	0.657503	3.20373e-34	4.90844e-30
C4B63_51g117	Uncharacterized protein PB7E8.02	12.2076	1.06882	2.83218e-34	4.33918e-30
C4B63_85g83	Eukaryotic initiation factor 4A-1	12.3456	0.590087	5.14744e-35	7.8864e-31
C4B63_6g132	heat shock protein 70 (hsp70)	12.3681	1.04927	3.88869e-35	5.95786e-31
C4B63_47g71	Voltage-dependent calcium channel subunit	12.3699	0.864848	3.80223e-35	5.8254e-31
C4B63_20g219	kinetoplast-associated protein 3	12.4032	1.03809	2.51113e-35	3.84731e-31
C4B63_44g221	cytoskeleton-associated protein CAP5.5	12.448	0.749287	1.43415e-35	2.19725e-31
C4B63_54g906c	conserved hypothetical protein	12.6195	0.894991	1.64886e-36	2.52622e-32
C4B63_17g90	T-complex protein 1, beta subunit	12.8584	0.655611	7.7131e-38	1.18172e-33
C4B63_70g94	PIF1 helicase-like protein	12.8714	1.17446	6.52005e-38	9.98936e-34
C4B63_12g2035c	zinc-finger protein 2	12.9321	0.581245	2.96758e-38	4.54664e-34
C4B63_9g2133c	60S ribosomal protein L44	12.9816	0.662636	1.55676e-38	2.38511e-34
C4B63_20g162	conserved hypothetical protein	13.1268	1.41581	2.31182e-39	3.54194e-35
C4B63_138g27	calmodulin	13.1962	1.00124	9.23136e-40	1.41434e-35
C4B63_14g62	kinetoplast DNA-associated protein	13.4393	1.43243	3.55989e-41	5.45411e-37
C4B63_10g404	guanine deaminase	13.4801	1.2085	2.04746e-41	3.13692e-37
C4B63_4g545	RNA-binding protein 4	13.4966	1.28921	1.63788e-41	2.5094e-37
C4B63_32g209	conserved hypothetical protein	13.6154	1.05604	3.24517e-42	4.97193e-38
C4B63_76g59	40S ribosomal protein S15	13.691	0.72848	1.14898e-42	1.76035e-38
C4B63_89g178c	conserved hypothetical protein	13.7316	1.00535	6.56989e-43	1.00657e-38
C4B63_79g39	conserved hypothetical protein	13.7369	0.823496	6.10447e-43	9.35265e-39
C4B63_6g274	conserved hypothetical protein	13.7839	1.04118	3.1853e-43	4.88019e-39
C4B63_7g210	Ribonuclease P protein subunit p25-like protein	14.0611	0.650504	6.58594e-45	1.00903e-40
C4B63_7g209	Ribonuclease P protein subunit p25-like protein	14.3759	0.680763	7.32609e-47	1.12243e-42
C4B63_2g229	mitochondrial phosphate transporter	14.4222	0.65886	3.75022e-47	5.74571e-43
C4B63_51g126	alpha tubulin	14.8882	0.655312	3.93169e-50	6.02374e-46
C4B63_18g19	ESAG8-associated protein	14.9212	1.1876	2.40069e-50	3.67809e-46
C4B63_87g29	conserved hypothetical protein	15.0617	1.34994	2.89141e-51	4.42992e-47
C4B63_18g287	heat shock 70 kDa protein, mitochondrial precursor	15.347	0.778467	3.70744e-53	5.68018e-49
C4B63_61g127	histone H2A variant Z	15.5115	1.21989	2.89876e-54	4.44119e-50
C4B63_12g242	SKP1-like protein	15.6735	0.780797	2.29716e-55	3.51948e-51
C4B63_113g65	protein tyrosine phosphatase	16.0738	1.02829	3.89722e-58	5.97093e-54
C4B63_2g696	60S ribosomal protein L23	16.1083	0.629625	2.22985e-58	3.41635e-54
C4B63_153g40	inositol 5-phosphatase 1	16.4203	2.01748	1.36982e-60	2.0987e-56
C4B63_106g1	cysteine peptidase, Clan CA, family C51	16.4441	0.944257	9.24181e-61	1.41594e-56
C4B63_43g170	conserved hypothetical protein	16.4959	1.20868	3.92688e-61	6.01637e-57
C4B63_16g95	conserved hypothetical protein	16.5096	1.22725	3.12751e-61	4.79167e-57
C4B63_38g46	Double RNA binding domain protein 3	16.5965	0.707421	7.39247e-62	1.1326e-57
C4B63_76g137	conserved hypothetical protein	16.7574	0.514336	4.99938e-63	7.65955e-59
C4B63_83g85	lysosomal/endosomal membrane protein p67(fragment)	17.0864	0.92531	1.87256e-65	2.86894e-61
C4B63_2g235	Co-chaperone protein P23	17.1638	0.672727	4.95214e-66	7.58718e-62
C4B63_70g95	14-3-3 protein 2	17.6538	0.878626	9.51014e-70	1.45705e-65
C4B63_87g15	Golgi/lysosome glycoprotein 1	18.0939	1.38179	3.55953e-73	5.45355e-69
C4B63_39g344	14-3-3 protein 1	18.4497	1.03119	5.24095e-76	8.02966e-72
C4B63_10g455	ABC transporter	18.9341	1.38931	5.97281e-80	9.15095e-76
C4B63_10g1811c	cofilin/actin depolymerizing factor	18.9992	0.9761	1.73259e-80	2.6545e-76
C4B63_19g11	conserved hypothetical protein	19.0468	0.536477	6.98396e-81	1.07001e-76
C4B63_14g70	flagellum targeting protein kharon1	19.3809	0.862147	1.11804e-83	1.71296e-79
C4B63_52g63	fatty acid elongase	19.8105	1.19146	2.41786e-87	3.7044e-83
C4B63_32g225	3-hydroxy-3-methylglutaryl-CoA synthase	21.8575	1.20737	6.59212e-106	1.00998e-101
C4B63_303g6	Histone H2B variant V	21.9418	1.41618	1.03611e-106	1.58743e-102
C4B63_302g52c	histone H3	22.6443	0.80723	1.58785e-113	2.43274e-109
C4B63_279g11	alpha tubulin	23.4112	1.28562	3.28465e-121	5.03241e-117
C4B63_4g475	histone H3 variant V	24.5911	1.4528	1.57217e-133	2.40872e-129
C4B63_26g253	tryparedoxin peroxidase	26.4888	1.79722	1.3031e-154	1.99649e-150
C4B63_20g187	conserved hypothetical protein	29.6983	1.54621	8.07965e-194	1.23788e-189
C4B63_14g220c	kinetoplast DNA-associated protein	31.3263	1.65987	2.04928e-215	3.1397e-211
C4B63_10g318	sigma-adaptin 3	45.2448	2.19446	0	0
C4B63_11g67	3-oxo-5-alpha-steroid 4-dehydrogenase	60.8281	2.42859	0	0
C4B63_16g155	dehydrogenases/reductases (SDR)	38.5357	1.7258	0	0
C4B63_19g183	cyclophilin a	38.8434	1.41733	0	0
C4B63_1g523	L1Tc protein Reverse transcriptase/Endonuclase/Rnase H domains	41.9728	1.80565	0	0
C4B63_58g220	retrotransposon hot spot protein (RHS)	44.5293	2.4672	0	0

## Sheet: epimast_2
Supplementary File 1: Marker genes for scRNA-seq clusters
c. Genes significantly upregulated in epimast_2 cluster
Gene Id	Product Description	scores	logFC	pvals	pvals_adj
C4B63_59g114	conserved hypothetical protein	4.6661	0.559967	3.06978e-06	0.0470321
C4B63_6g570	conserved hypothetical protein	4.66667	0.888507	3.06112e-06	0.0468995
C4B63_48g130	tRNA pseudouridine synthase A	4.66983	1.39083	3.01452e-06	0.0461855
C4B63_54g61	conserved hypothetical protein	4.67219	0.866726	2.97998e-06	0.0456563
C4B63_46g18	conserved hypothetical protein	4.67383	0.712115	2.9564e-06	0.0452951
C4B63_14g76	conserved hypothetical protein,leucine-rich repeat protein (LRRP)	4.67873	1.03978	2.88656e-06	0.044225
C4B63_43g188	conserved hypothetical protein	4.68561	0.98619	2.79129e-06	0.0427653
C4B63_70g60	conserved hypothetical protein	4.68727	0.752489	2.76877e-06	0.0424204
C4B63_6g450	retrotransposon hot spot protein (RHS)	4.69654	1.09778	2.64604e-06	0.04054
C4B63_30g118	glycerol-3-phosphate dehydrogenase	4.69911	0.955479	2.61303e-06	0.0400343
C4B63_30g133	Putative trans-acting enoyl reductase MT2525	4.70477	0.872388	2.5415e-06	0.0389383
C4B63_76g52	pyrroline-5-carboxylate reductase	4.72339	0.853173	2.31943e-06	0.035536
C4B63_6g244	cation transporter	4.72426	0.7432	2.30953e-06	0.0353843
C4B63_22g175	pumilio/PUF RNA binding protein 9	4.7303	0.769049	2.24189e-06	0.034348
C4B63_85g62	KREL1	4.73125	0.765233	2.23142e-06	0.0341876
C4B63_170g5	conserved hypothetical protein	4.73922	0.722542	2.14543e-06	0.0328702
C4B63_104g102	conserved hypothetical protein	4.73946	1.56059	2.14284e-06	0.0328305
C4B63_47g49	tRNA pseudouridine synthase 1	4.74078	1.06895	2.12898e-06	0.0326182
C4B63_6g252	Centrosomal protein of 164 kDa	4.74131	1.03727	2.12339e-06	0.0325325
C4B63_9g413	conserved hypothetical protein	4.74845	0.844808	2.04986e-06	0.0314059
C4B63_13g301	Myosin heavy chain kinase B	4.74922	0.763413	2.04201e-06	0.0312856
C4B63_69g57	UMP-CMP kinase, mitochondrial	4.75134	1.40034	2.02077e-06	0.0309602
C4B63_55g55	Paraflagellar rod protein 2	4.75347	0.92989	1.99953e-06	0.0306348
C4B63_7g424	phosphatidylinositol 3-kinase(fragment)	4.75444	0.786116	1.98995e-06	0.030488
C4B63_9g400	conserved hypothetical protein	4.75537	1.11638	1.98083e-06	0.0303484
C4B63_4g324	aconitase	4.75785	0.468414	1.95664e-06	0.0299776
C4B63_118g8	conserved hypothetical protein	4.76027	1.06981	1.93333e-06	0.0296205
C4B63_16g110	conserved hypothetical protein	4.76684	0.664677	1.87141e-06	0.0286719
C4B63_19g104	myosin heavy chain	4.76853	1.09774	1.85577e-06	0.0284323
C4B63_2g219	conserved hypothetical protein	4.77519	0.818161	1.79536e-06	0.0275068
C4B63_63g14	RNA editing complex protein MP63	4.77627	0.591038	1.7858e-06	0.0273602
C4B63_23g242	radial spoke protein RSP10	4.79345	0.651363	1.63935e-06	0.0251165
C4B63_32g271	beta-ketoacyl-ACP reductase 2	4.79522	1.02282	1.62495e-06	0.0248959
C4B63_6g595	conserved hypothetical protein	4.79909	1.29839	1.59385e-06	0.0244194
C4B63_44g192	mitochondrial RNA binding protein	4.80027	0.719572	1.58452e-06	0.0242764
C4B63_7g443	target of rapamycin (TOR) kinase 1	4.80614	0.778343	1.53874e-06	0.023575
C4B63_20g158	mitochondrial RNA binding protein	4.82789	1.30482	1.3799e-06	0.0211415
C4B63_20g47	conserved hypothetical protein	4.83508	0.877924	1.33093e-06	0.0203911
C4B63_23g89c	60S acidic ribosomal protein P2	4.83872	0.414769	1.30675e-06	0.0200208
C4B63_42g268	conserved hypothetical protein	4.83906	1.15547	1.30456e-06	0.0199872
C4B63_65g18	retrotransposon hot spot (RHS) protein	4.85894	0.750461	1.18015e-06	0.0180811
C4B63_4g189	alcohol dehydrogenase	4.86433	1.01763	1.14846e-06	0.0175955
C4B63_128g43	Adenylate cyclase	4.86484	0.967429	1.1455e-06	0.0175502
C4B63_32g214	2-amino-3-ketobutyrate coenzyme A ligase	4.87014	0.58235	1.11519e-06	0.0170859
C4B63_34g297	Mitochondrial outer membrane protein porin	4.87711	0.398173	1.07654e-06	0.0164937
C4B63_76g51	Protein IWS1 homolog	4.88201	0.706911	1.05011e-06	0.0160888
C4B63_14g251	conserved hypothetical protein	4.88473	1.29658	1.03573e-06	0.0158684
C4B63_60g133	protein tyrosine phosphatase-like protein	4.89374	0.409242	9.89372e-07	0.0151582
C4B63_49g64	Intraflagellar transport protein 74 homolog	4.90276	1.00184	9.45009e-07	0.0144785
C4B63_20g363	mitochondrial ATP-dependent zinc metallopeptidase	4.9121	0.884072	9.01048e-07	0.013805
C4B63_2g821	galactokinase	4.91765	0.975691	8.75887e-07	0.0134195
C4B63_38g45	conserved hypothetical protein	4.92748	0.709087	8.32975e-07	0.012762
C4B63_233g19	ribosomal protein L15	4.93227	0.451976	8.12782e-07	0.0124526
C4B63_267g17	cullin 4B	4.9425	1.01625	7.71255e-07	0.0118164
C4B63_51g125	beta tubulin	4.94339	1.27689	7.67766e-07	0.0117629
C4B63_286g89c	cytochrome oxidase subunit IX	4.95063	1.17808	7.39739e-07	0.0113335
C4B63_17g231	chaperonin HSP60, mitochondrial precursor	4.95167	1.34411	7.35794e-07	0.0112731
C4B63_76g16	NADH-cytochrome b5 reductase	4.95351	0.956164	7.2888e-07	0.0111672
C4B63_11g490	pumilio/PUF RNA binding protein 8	4.96167	0.674613	6.98881e-07	0.0107076
C4B63_14g149	tyrosine specific protein phosphatase	4.96395	0.924504	6.90728e-07	0.0105826
C4B63_16g85	conserved hypothetical protein	4.98252	0.683924	6.27624e-07	0.00961583
C4B63_127g32	Maestro heat-like repeat-containing protein family member 1	4.98572	1.01203	6.17311e-07	0.00945783
C4B63_16g163	Pyridoxal phosphate homeostasis protein	4.99292	0.854061	5.9472e-07	0.00911171
C4B63_14g250	Anaphase-promoting complex subunit 3	4.99643	1.2324	5.84018e-07	0.00894774
C4B63_11g70	mitochondrial RNA binding complex 1 subunit	5.00306	0.957786	5.64276e-07	0.00864527
C4B63_42g61	amastin	5.00307	0.969128	5.64254e-07	0.00864493
C4B63_24g203	conserved hypothetical protein	5.0055	0.471661	5.57168e-07	0.00853638
C4B63_85g81	protein kinase	5.00769	0.682861	5.50877e-07	0.00843998
C4B63_23g216	conserved hypothetical protein	5.01064	0.885039	5.4248e-07	0.00831134
C4B63_20g137	leucine-rich repeat protein (LRRP)	5.0201	0.378956	5.16441e-07	0.00791239
C4B63_93g76	40S ribosomal protein S11	5.02104	0.526256	5.13915e-07	0.00787369
C4B63_2g304	Protein FAM184A	5.02571	0.75118	5.01561e-07	0.00768441
C4B63_28g150	pre-mRNA-splicing factor ATP-dependent RNA helicase	5.02793	0.898183	4.95791e-07	0.00759601
C4B63_28g165	conserved hypothetical protein	5.04534	1.09225	4.52723e-07	0.00693616
C4B63_12g238	Mitochondrial inner membrane protein OXA1	5.05001	0.999987	4.41797e-07	0.00676877
C4B63_166g7	retrotransposon hot spot (RHS) protein	5.05697	1.17515	4.25974e-07	0.00652634
C4B63_38g86	nascent polypeptide associated complex subunit	5.0707	0.456401	3.96352e-07	0.00607251
C4B63_44g226	conserved hypothetical protein	5.07536	0.441932	3.86773e-07	0.00592576
C4B63_6g411	Replication factor A 51 kDa subunit	5.08964	0.847031	3.5874e-07	0.00549626
C4B63_4g111	conserved hypothetical protein	5.1077	0.939153	3.26105e-07	0.00499626
C4B63_43g855c	60S ribosomal protein L37a	5.10821	0.503629	3.25231e-07	0.00498286
C4B63_81g29	protein kinase	5.112	1.5521	3.18757e-07	0.00488367
C4B63_20g114	retrotransposon hot spot (RHS) protein	5.12973	1.18828	2.9016e-07	0.00444554
C4B63_16g160	GAF domain/TIP41-like family	5.13353	0.758975	2.84353e-07	0.00435657
C4B63_63g18	nuclear pore complex protein (NUP155)	5.13661	0.718626	2.79746e-07	0.00428598
C4B63_26g246	protein kinase	5.14213	1.05708	2.71636e-07	0.00416173
C4B63_16g103	conserved hypothetical protein	5.15088	1.02392	2.59273e-07	0.00397232
C4B63_44g210	UDP-Gal or UDP-GlcNAc-dependent glycosyltransferase	5.15273	0.616252	2.5672e-07	0.0039332
C4B63_70g123	3-methylcrotonoyl-CoA carboxylase beta subunit	5.1528	0.826766	2.56633e-07	0.00393187
C4B63_48g693c	conserved hypothetical protein	5.15392	0.755235	2.55098e-07	0.00390836
C4B63_194g18	Histone-lysine N-methyltransferase, H3 lysine-76 specific	5.15695	0.854554	2.51004e-07	0.00384563
C4B63_40g124c	60S ribosomal protein L22	5.17021	0.421602	2.33836e-07	0.0035826
C4B63_59g122	Thiopurine S-methyltransferase	5.17095	1.12411	2.32904e-07	0.00356832
C4B63_32g219	Trypanosome basal body component protein	5.1757	0.745184	2.27055e-07	0.0034787
C4B63_42g170	conserved hypothetical protein	5.1859	0.501486	2.14978e-07	0.00329368
C4B63_69g25	DNA excision/repair protein SNF2	5.18619	1.117	2.14642e-07	0.00328853
C4B63_1g708	Vacuolar protein sorting-associated protein 13	5.19473	1.11309	2.05016e-07	0.00314105
C4B63_20g215	conserved hypothetical protein	5.22033	1.15984	1.78602e-07	0.00273637
C4B63_42g270	retrotransposon hot spot (RHS) protein	5.22187	0.495403	1.77125e-07	0.00271373
C4B63_6g98	RNA polymerase I	5.23842	1.26347	1.61961e-07	0.00248141
C4B63_4g544	kinesin-like protein	5.24225	0.873505	1.58626e-07	0.00243031
C4B63_45g238	glutamamyl carboxypeptidase	5.25308	0.774555	1.4958e-07	0.00229171
C4B63_22g177	conserved hypothetical protein	5.26427	1.06871	1.40748e-07	0.0021564
C4B63_80g25	ubiquitin hydrolase	5.26756	0.753967	1.38247e-07	0.00211809
C4B63_32g32	conserved hypothetical protein	5.26863	1.00015	1.37444e-07	0.00210578
C4B63_48g124	neurobeachin/beige protein	5.26912	1.33373	1.37078e-07	0.00210017
C4B63_60g176	myosin heavy chain	5.27457	1.06501	1.3307e-07	0.00203876
C4B63_42g236	SLC25A4S	5.28535	0.633075	1.25465e-07	0.00192224
C4B63_44g232	CRAL/TRIO domain containing protein	5.28548	1.01732	1.25373e-07	0.00192083
C4B63_52g50	DNA excision repair protein	5.29593	0.834601	1.18413e-07	0.0018142
C4B63_7g347	V-type ATPase, A subunit	5.29902	0.694489	1.16428e-07	0.0017838
C4B63_137g41	heat shock protein 70 (hsp70)	5.30642	1.55394	1.11801e-07	0.0017129
C4B63_14g200	conserved hypothetical protein	5.31183	0.919351	1.0853e-07	0.00166279
C4B63_38g157	palmitoyl acyltransferase 1	5.31774	1.00639	1.05066e-07	0.00160971
C4B63_12g210	ATPase	5.32281	0.973032	1.02175e-07	0.00156542
C4B63_9g259	conserved hypothetical protein	5.33689	0.775194	9.45523e-08	0.00144864
C4B63_16g281	Na/H antiporter-like protein	5.33786	1.03056	9.40477e-08	0.0014409
C4B63_9g440	conserved hypothetical protein	5.35687	1.2111	8.46736e-08	0.00129728
C4B63_4g67	conserved hypothetical protein	5.36325	0.909332	8.17377e-08	0.0012523
C4B63_48g18	40S ribosomal protein S3	5.37405	0.310882	7.69859e-08	0.0011795
C4B63_38g87	60S ribosomal protein L10	5.37947	0.273718	7.47048e-08	0.00114455
C4B63_28g118	DNA polymerase theta	5.38549	1.66255	7.22482e-08	0.00110692
C4B63_57g115	pre-mRNA splicing factor ATP-dependent RNA helicase	5.38704	0.761431	7.16255e-08	0.00109737
C4B63_40g188	Cilia- and flagella-associated protein 58	5.39063	1.34876	7.02114e-08	0.00107571
C4B63_57g111	RNA editing 3' terminal uridylyl transferase 1	5.40156	1.0586	6.60628e-08	0.00101215
C4B63_50g199	PTGES2	5.41561	0.756858	6.10792e-08	0.000935795
C4B63_4g461	conserved hypothetical protein	5.45161	1.20001	4.99158e-08	0.00076476
C4B63_6g564	oligopeptidase B-like protein	5.45594	0.747412	4.87149e-08	0.000746361
C4B63_63g33	ATP synthase OSCP delta subunit-like protein	5.45861	0.614022	4.79872e-08	0.000735212
C4B63_2g426	ATP synthase regulation protein NCA2	5.47961	1.24169	4.26266e-08	0.000653083
C4B63_7g233	ribosomal protein S19	5.48438	0.289297	4.14926e-08	0.000635708
C4B63_47g83	nuclear cap binding complex subunit CBP110	5.49106	1.29443	3.99527e-08	0.000612116
C4B63_149g43	tryptophanyl-tRNA synthetase	5.5126	1.11652	3.5356e-08	0.00054169
C4B63_7g418	palmitoyl acyltransferase 9	5.53332	0.692183	3.14218e-08	0.000481414
C4B63_75g65	ankyrin repeat protein	5.53867	1.04581	3.04776e-08	0.000466947
C4B63_83g62	60S ribosomal protein L13a	5.53966	0.272191	3.03052e-08	0.000464306
C4B63_46g74	aminopeptidase	5.54705	0.932455	2.90529e-08	0.00044512
C4B63_17g278	phosphatidylinositol 3-related kinase	5.56124	1.06832	2.67869e-08	0.000410402
C4B63_31g1008c	conserved hypothetical protein	5.56597	1.07716	2.60692e-08	0.000399406
C4B63_396g6	prostaglandin F2alpha synthase	5.57415	1.53733	2.48748e-08	0.000381106
C4B63_225g26	multidrug resistance protein E	5.58738	1.1413	2.30524e-08	0.000353186
C4B63_58g38	conserved hypothetical protein	5.61212	0.745164	1.99857e-08	0.000306202
C4B63_52g64	fatty acid elongase	5.61802	0.513081	1.93154e-08	0.000295931
C4B63_51g104	actyltransferase-like protein	5.62132	1.10128	1.89506e-08	0.000290342
C4B63_18g287	heat shock 70 kDa protein, mitochondrial precursor	5.63191	0.303869	1.78223e-08	0.000273056
C4B63_2g47	conserved hypothetical protein	5.63675	1.46113	1.73286e-08	0.000265491
C4B63_61g74	plasma membrane Ca2+ ATPase(fragment)	5.63796	1.253	1.72073e-08	0.000263634
C4B63_260g17	ATP-dependent zinc metallopeptidase	5.65008	1.00402	1.60378e-08	0.000245715
C4B63_87g17	pitrilysin-like metalloprotease	5.66196	1.14697	1.49657e-08	0.000229289
C4B63_12g175	Protein Associated with Differentiation	5.67212	1.01308	1.41045e-08	0.000216095
C4B63_4g116	FACT complex subunit ssrp1-B	5.67921	0.787151	1.35317e-08	0.000207319
C4B63_2g823	acyl-CoA dehydrogenase	5.68951	0.943624	1.27404e-08	0.000195196
C4B63_6g487	conserved hypothetical protein	5.70031	0.773935	1.19593e-08	0.000183228
C4B63_52g177	glutathione-S-transferase/glutaredoxin	5.71305	1.04488	1.10967e-08	0.000170012
C4B63_54g60	conserved hypothetical protein	5.71517	1.28373	1.09592e-08	0.000167906
C4B63_19g26	guide RNA-binding protein of 21 kDa	5.72478	0.905595	1.0357e-08	0.000158679
C4B63_369g1	conserved hypothetical protein	5.72569	1.11321	1.03011e-08	0.000157824
C4B63_4g115	conserved hypothetical protein	5.72595	0.82216	1.02855e-08	0.000157584
C4B63_263g4	amidinotransferase	5.72945	1.05602	1.00754e-08	0.000154366
C4B63_22g28	conserved hypothetical protein	5.73115	0.844741	9.97548e-09	0.000152834
C4B63_2g214	Haloacid dehalogenase-like hydrolase domain-containing 5	5.7317	0.991368	9.94274e-09	0.000152333
C4B63_2g1604c	60S ribosomal protein L37	5.76315	0.397251	8.25588e-09	0.000126488
C4B63_31g169	von Willebrand factor A domain-containing protein 8	5.77761	0.921797	7.57706e-09	0.000116088
C4B63_23g40	mitochondrial protein 99	5.78167	1.0239	7.39609e-09	0.000113316
C4B63_42g175	conserved hypothetical protein	5.8127	1.33752	6.14739e-09	9.41842e-05
C4B63_81g52	Gamma-tubulin complex component 3-like protein	5.82663	0.937381	5.65563e-09	8.66499e-05
C4B63_20g219	kinetoplast-associated protein 3	5.8315	0.61649	5.49313e-09	8.41603e-05
C4B63_21g11	arginine permease	5.84173	1.2035	5.16625e-09	7.91521e-05
C4B63_23g263	conserved hypothetical protein	5.84555	0.635657	5.04908e-09	7.7357e-05
C4B63_72g98	RNA pseudouridylate synthase protein	5.85104	1.06674	4.8851e-09	7.48447e-05
C4B63_19g137c	conserved hypothetical protein	5.85273	1.11966	4.83577e-09	7.40889e-05
C4B63_181g4	conserved hypothetical protein	5.85371	1.2044	4.8073e-09	7.36527e-05
C4B63_10g436	SPFH domain / Band 7 family	5.85996	0.839158	4.62985e-09	7.09339e-05
C4B63_80g53	iron superoxide dismutase	5.86042	0.822664	4.61701e-09	7.07372e-05
C4B63_297g15	60S ribosomal protein L18a	5.87453	0.608726	4.24052e-09	6.49691e-05
C4B63_157g46	trans-sialidase, Group II	5.88711	0.82464	3.93004e-09	6.02122e-05
C4B63_6g532	Putative trans-acting enoyl reductase MT2525	5.90326	0.427115	3.56397e-09	5.46036e-05
C4B63_127g27	Cilia- and flagella-associated protein 43	5.92466	1.31452	3.12952e-09	4.79473e-05
C4B63_28g163	conserved hypothetical protein	5.95559	0.947381	2.59137e-09	3.97024e-05
C4B63_49g81	translation initiation factor IF-2	5.95684	1.35618	2.57166e-09	3.94004e-05
C4B63_104g57	UDP-Gal or UDP-GlcNAc-dependent glycosyltransferase	5.96617	1.56858	2.42886e-09	3.72125e-05
C4B63_42g186	spliceosome-associated protein	5.967	0.997712	2.41656e-09	3.70241e-05
C4B63_63g62	protein kinase	5.96911	0.842857	2.38549e-09	3.65481e-05
C4B63_127g51	acetyl-CoA carboxylase	5.97127	0.943011	2.35417e-09	3.60682e-05
C4B63_4g86	60S ribosomal protein L17	5.97419	0.744874	2.31238e-09	3.54279e-05
C4B63_54g15	Fatty acid oxidation complex subunit alpha	5.97858	1.06193	2.2509e-09	3.44861e-05
C4B63_2g712	galactokinase	5.97891	1.37439	2.2464e-09	3.44171e-05
C4B63_10g479	conserved hypothetical protein	5.99032	0.925257	2.09425e-09	3.2086e-05
C4B63_18g157	DNA ligase I	6.01758	1.0298	1.77047e-09	2.71253e-05
C4B63_28g112	mitochondrial RNA binding protein 1	6.02419	0.805632	1.69955e-09	2.60389e-05
C4B63_18g239	aldehyde dehydrogenase	6.02799	0.725124	1.66009e-09	2.54342e-05
C4B63_188g164c	histone H4	6.0487	1.17274	1.46021e-09	2.23719e-05
C4B63_147g42	retrotransposon hot spot (RHS) protein	6.09256	0.751213	1.11116e-09	1.7024e-05
C4B63_87g31	conserved hypothetical protein	6.1025	0.798564	1.0442e-09	1.59981e-05
C4B63_9g2155c	ribosomal protein L27	6.12696	0.71884	8.95758e-10	1.37239e-05
C4B63_333g19	alpha tubulin	6.12885	0.851269	8.8518e-10	1.35618e-05
C4B63_145g28	NADP-dependent alcohol hydrogenase	6.13983	1.23193	8.26112e-10	1.26569e-05
C4B63_2g13	Centrosomal protein of 131 kDa	6.14566	0.872643	7.96308e-10	1.22002e-05
C4B63_14g66	conserved hypothetical protein	6.1497	0.948993	7.76316e-10	1.18939e-05
C4B63_23g256	conserved hypothetical protein	6.18235	1.37131	6.31556e-10	9.67607e-06
C4B63_127g48	conserved hypothetical protein	6.19714	0.901945	5.74978e-10	8.80923e-06
C4B63_42g203	aspartyl-tRNA synthetase	6.19861	0.683291	5.69638e-10	8.72742e-06
C4B63_44g228	amino acid permease	6.20344	1.32116	5.52414e-10	8.46353e-06
C4B63_45g218	conserved hypothetical protein	6.20959	1.39165	5.31219e-10	8.13881e-06
C4B63_35g99	flagellar calcium-binding protein	6.23988	1.28032	4.37912e-10	6.70925e-06
C4B63_76g32	guide RNA associated protein, GAP2	6.25085	0.711187	4.08212e-10	6.25422e-06
C4B63_42g81	DREV methyltransferase	6.28951	1.1747	3.18476e-10	4.87936e-06
C4B63_2g760	60S ribosomal subunit protein L31	6.30715	0.458674	2.84225e-10	4.3546e-06
C4B63_81g53	GTP-binding protein(fragment)	6.31778	0.720062	2.65349e-10	4.06541e-06
C4B63_2g759	60S ribosomal subunit protein L31	6.3235	0.355462	2.55711e-10	3.91775e-06
C4B63_85g87	calcium/potassium channel (CAKC)	6.34863	0.901539	2.17246e-10	3.32843e-06
C4B63_80g24	FG-GAP repeat protein	6.3514	0.812206	2.13358e-10	3.26885e-06
C4B63_49g106	histone H2A	6.35565	0.944091	2.07543e-10	3.17976e-06
C4B63_32g229	amastin	6.3958	0.689795	1.59705e-10	2.44685e-06
C4B63_24g1404c	60S ribosomal protein L35	6.41708	0.761882	1.38916e-10	2.12834e-06
C4B63_19g692c	dynein light chain	6.42557	0.467398	1.3138e-10	2.01288e-06
C4B63_149g23	conserved hypothetical protein	6.45323	0.348985	1.09489e-10	1.67749e-06
C4B63_24g1396c	conserved hypothetical protein	6.51359	1.44764	7.33765e-11	1.1242e-06
C4B63_19g27	conserved hypothetical protein	6.51614	1.06431	7.21421e-11	1.10529e-06
C4B63_23g225	conserved hypothetical protein	6.55082	1.09875	5.72221e-11	8.76699e-07
C4B63_11g81	ribosomal protein L24/L26-like protein	6.55107	1.25062	5.71257e-11	8.75223e-07
C4B63_7g282	ATP-dependent RNA helicase	6.60166	0.745906	4.06586e-11	6.2293e-07
C4B63_32g138c	ATP-dependent DEAD/H DNA helicase recQ	6.633	1.25932	3.28922e-11	5.03942e-07
C4B63_6g517	geranylgeranyl transferase type II beta subunit	6.64466	1.06136	3.03924e-11	4.65643e-07
C4B63_2g752	6-phosphogluconate dehydrogenase, decarboxylating	6.66156	0.64285	2.70933e-11	4.15097e-07
C4B63_137g6	splicing factor 3B subunit 1	6.68251	1.33352	2.34887e-11	3.5987e-07
C4B63_25g279	J Biosynthesis Protein 2	6.70115	0.787194	2.06779e-11	3.16806e-07
C4B63_41g205	alanine aminotransferase	6.71609	0.932929	1.86668e-11	2.85994e-07
C4B63_57g123	Tetratricopeptide (TPR) repeats	6.72128	0.734877	1.80141e-11	2.75993e-07
C4B63_243g4	Present in the outer mitochondrial membrane proteome 37	6.7404	0.788611	1.57954e-11	2.42001e-07
C4B63_22g173	coatomer beta subunit	6.75479	0.919931	1.43044e-11	2.19157e-07
C4B63_13g127	conserved hypothetical protein	6.77644	1.07339	1.23173e-11	1.88713e-07
C4B63_39g345	DNA topoisomerase III	6.79208	0.790881	1.10527e-11	1.69339e-07
C4B63_13g263	GPI alpha-mannosyltransferase III	6.79578	0.942641	1.0773e-11	1.65053e-07
C4B63_340g1	cell division cycle protein	6.8019	1.39415	1.03245e-11	1.58181e-07
C4B63_138g113c	calmodulin	6.80711	0.400197	9.95794e-12	1.52566e-07
C4B63_4g199	ethanolamine phosphotransferase	6.84291	1.2552	7.76006e-12	1.18892e-07
C4B63_31g97	conserved hypothetical protein	6.87508	1.24675	6.19533e-12	9.49187e-08
C4B63_6g541	conserved hypothetical protein	6.89184	0.908336	5.50765e-12	8.43827e-08
C4B63_69g26	endo-beta-N-acetylglucosaminidase	6.90172	0.921411	5.13767e-12	7.87142e-08
C4B63_43g135	proteasome alpha 2 subunit	6.91174	0.640547	4.78746e-12	7.33487e-08
C4B63_303g7	Histone H2B variant V	6.93809	1.08617	3.97437e-12	6.08913e-08
C4B63_16g13	3-oxo-5-alpha-steroid 4-dehydrogenase	6.94012	0.912665	3.91761e-12	6.00217e-08
C4B63_20g4	conserved hypothetical protein	6.96102	0.971087	3.3782e-12	5.17574e-08
C4B63_18g212	valyl-tRNA synthetase	6.97565	0.708522	3.04466e-12	4.66472e-08
C4B63_249g16	conserved hypothetical protein	6.97833	1.09707	2.98713e-12	4.57658e-08
C4B63_46g14	squalene monooxygenase	6.98518	0.67581	2.84488e-12	4.35864e-08
C4B63_2g456	Tubulin--tyrosine ligase-like protein 12	7.00457	0.365776	2.47749e-12	3.79576e-08
C4B63_14g32	Vacuolar protein sorting-associated protein 54, chloroplastic	7.01587	1.78763	2.2852e-12	3.50115e-08
C4B63_85g40	conserved hypothetical protein	7.02032	0.995396	2.2136e-12	3.39145e-08
C4B63_6g2300c	ribosomal protein S26	7.04994	0.465945	1.78991e-12	2.74232e-08
C4B63_30g186	conserved hypothetical protein	7.06041	1.07779	1.66009e-12	2.54343e-08
C4B63_2g798	Putative pentatricopeptide repeat-containing protein At1g19290	7.06616	1.05324	1.5928e-12	2.44033e-08
C4B63_2g696	60S ribosomal protein L23	7.11199	0.140783	1.14384e-12	1.75248e-08
C4B63_275g8	polyubiquitin	7.16752	0.85438	7.6366e-13	1.17e-08
C4B63_10g522	FACT complex subunit SPT16	7.17016	0.834401	7.49079e-13	1.14766e-08
C4B63_1g346	mucin TcMUCII	7.24188	0.100586	4.42512e-13	6.77972e-09
C4B63_49g162	60S ribosomal protein L14	7.25793	0.671561	3.93072e-13	6.02226e-09
C4B63_13g192	Elongation factor G1, mitochondrial	7.26795	1.09382	3.64972e-13	5.59174e-09
C4B63_42g242	2-hydroxy-3-oxopropionate reductase	7.27633	0.99805	3.43023e-13	5.25545e-09
C4B63_84g22	conserved hypothetical protein	7.31439	0.892122	2.58554e-13	3.9613e-09
C4B63_191g13	retrotransposon hot spot (RHS) protein	7.33652	0.838852	2.19226e-13	3.35877e-09
C4B63_4g353	conserved hypothetical protein	7.34747	0.890986	2.01993e-13	3.09473e-09
C4B63_52g143	Bifunctional NAD(P)H-hydrate repair enzyme	7.35385	0.536322	1.92581e-13	2.95053e-09
C4B63_38g39	actin 3	7.35524	0.877545	1.90582e-13	2.91991e-09
C4B63_17g257	chromosomal passenger protein	7.42574	1.13755	1.12152e-13	1.71828e-09
C4B63_22g311	3-phosphoglycerate kinase, glycosomal	7.46619	0.788432	8.25472e-14	1.26471e-09
C4B63_42g52	mitochondrial oligo U binding protein TBRGG1	7.50258	0.895716	6.25731e-14	9.58682e-10
C4B63_12g403	RING-variant domain containing protein	7.50512	0.706897	6.13713e-14	9.40269e-10
C4B63_85g71	conserved hypothetical protein	7.52256	1.22005	5.3716e-14	8.22982e-10
C4B63_14g24	DnaJ chaperone protein	7.54837	1.13563	4.40731e-14	6.75245e-10
C4B63_28g161	conserved hypothetical protein	7.55747	1.27601	4.10996e-14	6.29688e-10
C4B63_51g97	60S ribosomal protein L18	7.5758	0.441965	3.56909e-14	5.4682e-10
C4B63_51g237	mucin TcMUCII	7.57617	0.804	3.55907e-14	5.45285e-10
C4B63_16g315	mitochondrial DNA primase	7.58729	0.976102	3.2667e-14	5.00491e-10
C4B63_23g18	MFS transporter	7.69414	0.985552	1.42451e-14	2.18249e-10
C4B63_32g326	cell division cycle protein	7.74865	1.52817	9.28777e-15	1.42298e-10
C4B63_149g62	NAD(P)-dependent oxidoreductase	7.78909	1.08967	6.7495e-15	1.03409e-10
C4B63_44g191	pre-rRNA processing protein FTSJ3 methyltransferase	7.79658	0.726616	6.36081e-15	9.7454e-11
C4B63_12g240	40S ribosomal protein S15A	7.80041	0.643934	6.17046e-15	9.45376e-11
C4B63_61g120	conserved hypothetical protein	7.84943	1.32094	4.1794e-15	6.40325e-11
C4B63_32g206	fatty acid desaturase	7.8979	0.496715	2.83644e-15	4.34571e-11
C4B63_20g319	25 kDa translation elongation factor 1-beta	7.90149	0.913941	2.75595e-15	4.2224e-11
C4B63_13g269	40S ribosomal protein S9	7.9175	0.681132	2.4233e-15	3.71274e-11
C4B63_57g129	conserved hypothetical protein	7.92097	0.81012	2.35663e-15	3.6106e-11
C4B63_55g287c	cytochrome c	7.92904	0.569441	2.20851e-15	3.38365e-11
C4B63_12g1688c	ribosomal protein S25	7.93757	0.351921	2.06175e-15	3.15881e-11
C4B63_207g16	40S ribosomal protein S2	8.00047	0.427017	1.23941e-15	1.8989e-11
C4B63_112g23	pantothenate kinase subunit	8.02101	0.580735	1.04875e-15	1.60679e-11
C4B63_75g48	60S ribosomal protein L5	8.09859	0.65805	5.56016e-16	8.51871e-12
C4B63_11g45	Metallocarboxypeptidase 1	8.12824	1.14351	4.35583e-16	6.67357e-12
C4B63_60g198	retrotransposon hot spot (RHS) protein	8.13368	1.29897	4.16434e-16	6.38019e-12
C4B63_54g176	prohibitin	8.17923	1.43361	2.85654e-16	4.3765e-12
C4B63_40g189	40S ribosomal protein SA	8.20302	0.853371	2.34427e-16	3.59166e-12
C4B63_52g157	serine hydroxymethyltransferase	8.22752	1.24386	1.91122e-16	2.92818e-12
C4B63_9g2158c	ribosomal protein L27	8.24234	0.863654	1.6887e-16	2.58725e-12
C4B63_2g430	heat shock protein	8.2722	0.54283	1.31513e-16	2.01491e-12
C4B63_87g99	sigma-adaptin 3	8.30731	1.0038	9.78974e-17	1.49989e-12
C4B63_43g4	60S ribosomal protein L9	8.33894	0.858499	7.49603e-17	1.14847e-12
C4B63_70g112	pumilio-repeat, RNA-binding protein(fragment)	8.35561	0.621497	6.5098e-17	9.97367e-13
C4B63_32g244	STOP axonemal protein	8.39738	0.641276	4.56539e-17	6.99463e-13
C4B63_10g490	Hsc70-interacting protein (Hip)	8.45247	1.02999	2.85196e-17	4.36949e-13
C4B63_44g241	FERM domain-containing protein C	8.46266	1.41601	2.61347e-17	4.00409e-13
C4B63_42g173	conserved hypothetical protein	8.46568	0.600103	2.54667e-17	3.90175e-13
C4B63_18g249	conserved hypothetical protein	8.47331	0.994664	2.38513e-17	3.65426e-13
C4B63_18g293	heat shock 70 kDa protein, mitochondrial precursor	8.49383	0.505001	1.99935e-17	3.06321e-13
C4B63_164g21	retrotransposon hot spot (RHS) protein	8.5233	0.841383	1.55075e-17	2.37591e-13
C4B63_26g354	tyrosine aminotransferase	8.52333	0.515564	1.55029e-17	2.3752e-13
C4B63_9g416	ATP-dependent Clp protease subunit, heat shock protein 104 (HSP104)	8.57683	1.25586	9.7526e-18	1.4942e-13
C4B63_138g21	elongation factor 1-gamma (EF-1-gamma)	8.60132	0.637199	7.88051e-18	1.20737e-13
C4B63_11g40	urocanate hydratase	8.7004	0.874071	3.30709e-18	5.0668e-14
C4B63_6g2568c	histone H3	8.74087	1.28743	2.31329e-18	3.54419e-14
C4B63_32g248	conserved hypothetical protein	8.82319	1.20365	1.11246e-18	1.70439e-14
C4B63_6g556	NAD(P)-dependent steroid dehydrogenase protein	8.83798	1.24416	9.74624e-19	1.49322e-14
C4B63_10g459	conserved hypothetical protein	8.87738	0.60416	6.84526e-19	1.04876e-14
C4B63_13g117	conserved hypothetical protein	8.94753	0.468336	3.63533e-19	5.56969e-15
C4B63_34g216	mucin TcSMUGS	8.953	1.07328	3.45949e-19	5.30028e-15
C4B63_2g229	mitochondrial phosphate transporter	8.98286	0.371021	2.63821e-19	4.04201e-15
C4B63_34g372	cytochrome b-domain protein	9.00211	1.53724	2.21426e-19	3.39246e-15
C4B63_18g176	ribosomal protein L15	9.01066	0.659481	2.04822e-19	3.13807e-15
C4B63_18g811c	40S ribosomal protein S14	9.03336	0.699899	1.66478e-19	2.55061e-15
C4B63_14g68	paraflagellar rod component	9.05777	0.820684	1.33141e-19	2.03986e-15
C4B63_212g19	40S ribosomal protein S21	9.09005	0.546365	9.89956e-20	1.51671e-15
C4B63_7g313	amidinotransferase	9.10979	1.13099	8.25456e-20	1.26468e-15
C4B63_51g207	conserved hypothetical protein	9.11206	0.965816	8.08289e-20	1.23838e-15
C4B63_82g107	NADP-dependent alcohol hydrogenase	9.13317	1.60024	6.65238e-20	1.01921e-15
C4B63_22g738c	calpain-like cysteine peptidase	9.15604	0.787906	5.38358e-20	8.24818e-16
C4B63_2g708	Gim5A protein	9.16861	0.694401	4.79142e-20	7.34094e-16
C4B63_123g23	cytochrome c oxidase subunit V	9.26089	1.08168	2.02744e-20	3.10624e-16
C4B63_57g75	dihydrolipoamide acetyltransferase precursor	9.31555	1.03343	1.21317e-20	1.8587e-16
C4B63_145g22	retrotransposon hot spot protein (RHS)	9.35383	0.656265	8.45265e-21	1.29503e-16
C4B63_14g560c	60S ribosomal protein L22	9.38324	0.743826	6.39744e-21	9.80153e-17
C4B63_133g44	60S ribosomal protein L14	9.41062	0.8118	4.93224e-21	7.55668e-17
C4B63_170g1	conserved hypothetical protein	9.46035	1.32294	3.06928e-21	4.70245e-17
C4B63_45g102	40S ribosomal protein S9	9.58099	0.629671	9.61236e-22	1.47271e-17
C4B63_54g7	conserved hypothetical protein	9.62831	1.0627	6.07199e-22	9.30289e-18
C4B63_87g8	glutamamyl carboxypeptidase	9.72346	1.93106	2.39495e-22	3.6693e-18
C4B63_12g182	PUF nine target 1	9.74554	1.80911	1.92748e-22	2.9531e-18
C4B63_57g79	PCI/PINT associated module	9.74691	1.40648	1.90164e-22	2.9135e-18
C4B63_6g132	heat shock protein 70 (hsp70)	9.80654	0.967799	1.05528e-22	1.6168e-18
C4B63_302g66c	histone H3	9.84048	0.76435	7.53517e-23	1.15446e-18
C4B63_314g13	3-oxo-5-alpha-steroid 4-dehydrogenase	9.90217	1.12262	4.07344e-23	6.24091e-19
C4B63_43g147	mitochondrial RNA binding complex 1 subunit	9.95921	0.917995	2.29872e-23	3.52187e-19
C4B63_240g10	trans-sialidase, Group II	10.0311	0.974221	1.11284e-23	1.70498e-19
C4B63_133g58	heat shock protein 70 (hsp70)	10.0948	1.18765	5.82444e-24	8.92363e-20
C4B63_143g27	60S ribosomal protein L19	10.0957	0.889018	5.77397e-24	8.8463e-20
C4B63_30g140	conserved hypothetical protein	10.1627	1.02632	2.90785e-24	4.45512e-20
C4B63_44g240	Coiled-coil domain-containing protein 39	10.2002	1.61567	1.97891e-24	3.03189e-20
C4B63_4g185	conserved hypothetical protein	10.228	1.45946	1.48606e-24	2.27679e-20
C4B63_160g34	metallo-beta-lactamase-like protein	10.2528	0.410878	1.14983e-24	1.76165e-20
C4B63_12g187	conserved hypothetical protein	10.2596	1.13452	1.07147e-24	1.6416e-20
C4B63_2g690	chaperonin alpha subunit	10.4168	1.21157	2.07836e-25	3.18425e-21
C4B63_20g213	enoyl-CoA hydratase/isomerase family protein	10.5362	1.37372	5.88339e-26	9.01395e-22
C4B63_26g268	40S ribosomal protein S3	10.5452	0.64396	5.34555e-26	8.18992e-22
C4B63_8g196	DNA ligase	10.6955	1.38906	1.0683e-26	1.63675e-22
C4B63_9g2133c	60S ribosomal protein L44	10.7116	0.570896	8.9749e-27	1.37504e-22
C4B63_54g138	tyrosine aminotransferase	10.8724	0.421375	1.56091e-27	2.39146e-23
C4B63_97g21	60S ribosomal protein L34	10.8872	0.931462	1.3269e-27	2.03294e-23
C4B63_75g59	40S ribosomal protein S6	10.9231	0.698608	8.93692e-28	1.36923e-23
C4B63_19g185	isocitrate dehydrogenase	11.0027	1.24628	3.70808e-28	5.68114e-24
C4B63_207g13	prostaglandin F synthase	11.0164	1.19531	3.18513e-28	4.87994e-24
C4B63_40g24	short-chain dehydrogenase	11.0221	0.90631	2.99016e-28	4.58122e-24
C4B63_47g64	ribosomal protein S25	11.0884	0.719603	1.42843e-28	2.18849e-24
C4B63_207g15	prostaglandin F synthase	11.1063	1.3765	1.16886e-28	1.79082e-24
C4B63_48g641c	60S ribosomal protein L37a	11.1118	1.09863	1.0987e-28	1.68332e-24
C4B63_20g10	D-isomer specific 2-hydroxyacid dehydrogenase-protein	11.1228	0.844202	9.7124e-29	1.48804e-24
C4B63_202g29	cysteine peptidase(fragment)	11.143	1.19154	7.74439e-29	1.18652e-24
C4B63_54g49	60S ribosomal protein L18a	11.1758	0.746679	5.35843e-29	8.20965e-25
C4B63_38g147	spermidine synthase	11.2446	1.42052	2.46089e-29	3.77033e-25
C4B63_149g19	peroxidoxin	11.4405	1.01245	2.62435e-30	4.02077e-26
C4B63_282g14	X-pro, dipeptidyl-peptidase,serine peptidase, Clan SC, family S15	11.5167	1.45992	1.08754e-30	1.66623e-26
C4B63_83g79	RNA pseudouridylate synthase	11.5449	0.819981	7.83618e-31	1.20058e-26
C4B63_10g167	conserved hypothetical protein	11.5736	1.21943	5.60731e-31	8.59095e-27
C4B63_6g309	heat shock protein 70 (hsp70)	11.7012	0.939732	1.25632e-31	1.92481e-27
C4B63_39g336	S-adenosylhomocysteine hydrolase	11.7309	0.785587	8.85516e-32	1.3567e-27
C4B63_2g700	conserved hypothetical protein	11.8419	0.569534	2.36897e-32	3.6295e-28
C4B63_2g763	conserved hypothetical protein	11.9085	0.971754	1.06864e-32	1.63727e-28
C4B63_51g127	beta tubulin	12.0182	1.52627	2.85257e-33	4.37042e-29
C4B63_52g151	ubiquitin/ribosomal protein S27a	12.0208	0.657684	2.76288e-33	4.23301e-29
C4B63_8g556	60S ribosomal protein L7	12.0582	0.704822	1.7558e-33	2.69007e-29
C4B63_6g542	conserved hypothetical protein	12.1429	0.50901	6.25414e-34	9.58198e-30
C4B63_18g167	cytochrome p450-like protein	12.1585	1.51279	5.16915e-34	7.91965e-30
C4B63_18g144	60S ribosomal protein L9	12.2558	0.894198	1.56332e-34	2.39516e-30
C4B63_95g34	mitochondrial processing peptidase alpha subunit	12.3384	1.33702	5.62959e-35	8.6251e-31
C4B63_7g438	glutamate dehydrogenase	12.446	1.08389	1.47073e-35	2.2533e-31
C4B63_6g449	retrotransposon hot spot protein (RHS)	12.5415	1.27416	4.42423e-36	6.77836e-32
C4B63_4g485	kinesin	12.6754	1.27914	8.09634e-37	1.24044e-32
C4B63_258g21	lipase	12.8745	1.50731	6.26052e-38	9.59174e-34
C4B63_40g149	40S ribosomal protein SA	12.9745	0.841893	1.70794e-38	2.61673e-34
C4B63_75g47	60S ribosomal protein L5	12.9778	0.880432	1.63593e-38	2.50641e-34
C4B63_18g288	heat shock 70 kDa protein, mitochondrial precursor	13.0399	0.962376	7.25834e-39	1.11205e-34
C4B63_52g313c	calpain-like cysteine peptidase	13.1555	1.22698	1.58336e-39	2.42587e-35
C4B63_10g111	conserved hypothetical protein	13.2296	0.94371	5.92232e-40	9.07358e-36
C4B63_46g77	40S ribosomal protein S4	13.2673	0.909797	3.58149e-40	5.4872e-36
C4B63_70g116	amino acid permease/transporter	13.2927	1.26358	2.55293e-40	3.91134e-36
C4B63_143g25	60S ribosomal protein L19	13.3966	0.992461	6.32757e-41	9.69447e-37
C4B63_85g45	ribosomal protein S7	13.6009	0.763575	3.95286e-42	6.05617e-38
C4B63_43g170	conserved hypothetical protein	13.7051	1.1248	9.46429e-43	1.45002e-38
C4B63_11g8	succinyl-CoA synthetase alpha subunit	13.9368	0.713642	3.78348e-44	5.79667e-40
C4B63_2g765	cystathione gamma lyase	14.0731	0.970069	5.56056e-45	8.51933e-41
C4B63_97g35	P-type H+-ATPase	14.4172	1.05739	4.03369e-47	6.18002e-43
C4B63_2g411	conserved hypothetical protein	14.4294	1.25048	3.37849e-47	5.17618e-43
C4B63_76g137	conserved hypothetical protein	14.7796	0.42531	1.98447e-49	3.0404e-45
C4B63_17g54	RNA-binding protein	15.17	0.945646	5.58733e-52	8.56035e-48
C4B63_21g268	folate/pteridine transporter	15.2555	1.78467	1.51275e-52	2.31769e-48
C4B63_10g439	heat shock protein 90	15.4628	1.39853	6.18325e-54	9.47336e-50
C4B63_8g2652c	10 kDa heat shock protein	15.641	1.23594	3.82452e-55	5.85955e-51
C4B63_7g72	conserved hypothetical protein	15.8884	1.34477	7.62893e-57	1.16883e-52
C4B63_28g64	aspartate aminotransferase	15.9363	1.21387	3.54747e-57	5.43507e-53
C4B63_81g19	chaperonin HSP60, mitochondrial precursor	16.3373	1.89145	5.3602e-60	8.21236e-56
C4B63_84g69	conserved hypothetical protein	16.3685	2.24715	3.20816e-60	4.91522e-56
C4B63_10g318	sigma-adaptin 3	16.5545	0.852948	1.48492e-61	2.27505e-57
C4B63_57g109	Cilia- and flagella-associated protein 65	16.6936	0.755174	1.45921e-62	2.23566e-58
C4B63_22g172	beta tubulin	16.7282	1.10681	8.16185e-63	1.25048e-58
C4B63_23g132	diacylglycerol kinase-like protein	17.0323	1.23359	4.72861e-65	7.2447e-61
C4B63_194g17	phosphate-repressible phosphate permease	17.3776	1.37641	1.21915e-67	1.86786e-63
C4B63_4g64	Mitochondrial ADP/ATP carrier protein 5	18.3642	0.922955	2.5405e-75	3.89231e-71
C4B63_17g52	RNA-binding protein	18.4653	0.567019	3.93184e-76	6.02397e-72
C4B63_54g29	40S ribosomal protein S3A	19.5251	0.868369	6.71644e-85	1.02903e-80
C4B63_87g7	Histone-lysine N-methyltransferase, H3 lysine-76 specific	19.7793	1.96892	4.49064e-87	6.88011e-83
C4B63_11g29	2,4-dihydroxyhept-2-ene-1,7-dioic acid aldolase	20.2355	2.55054	4.76949e-91	7.30733e-87
C4B63_85g44	ribosomal protein S7	20.3065	1.00918	1.12753e-91	1.72749e-87
C4B63_12g221	pyruvate phosphate dikinase	20.4123	0.898037	1.30018e-92	1.992e-88
C4B63_4g178	60S ribosomal protein L10a	20.8593	1.206	1.25511e-96	1.92295e-92
C4B63_331g11	UDP-Gal or UDP-GlcNAc-dependent glycosyltransferase	20.89	1.07016	6.60143e-97	1.01141e-92
C4B63_279g11	alpha tubulin	20.9201	1.26574	3.51127e-97	5.37961e-93
C4B63_303g6	Histone H2B variant V	21.0438	1.45562	2.60736e-98	3.99474e-94
C4B63_51g451c	40S ribosomal protein S12	21.3771	1.61841	2.18092e-101	3.34138e-97
C4B63_19g184	conserved hypothetical protein	21.4797	1.99857	2.40956e-102	3.69169e-98
C4B63_101g12	sterol 24-c-methyltransferase	21.5697	1.69922	3.45824e-103	5.29838e-99
C4B63_34g1526c	mucin TcSMUGL	22.985	2.19844	6.5841e-117	1.00875e-112
C4B63_63g35	histidine ammonia-lyase	23.3809	1.64607	6.68844e-121	1.02474e-116
C4B63_52g138	proline racemase	23.5632	1.95595	9.20233e-123	1.40989e-118
C4B63_2g199	prostaglandin F2alpha synthase	23.8166	1.95809	2.24859e-125	3.44506e-121
C4B63_113g42	thiol-dependent reductase 1	24.954	2.05385	1.9325e-137	2.96078e-133
C4B63_93g73	protein kinase	25.6621	2.07798	3.09593e-145	4.74328e-141
C4B63_1g523	L1Tc protein Reverse transcriptase/Endonuclase/Rnase H domains	25.8171	1.1274	5.70081e-147	8.73421e-143
C4B63_161g32	amino acid transporter	27.0771	1.52663	1.8312e-161	2.80559e-157
C4B63_333g12	beta tubulin	27.3571	1.56571	8.88883e-165	1.36186e-160
C4B63_58g85	elongation factor 1-alpha	28.9354	0.957001	4.28977e-184	6.57235e-180
C4B63_13g352	cytosolic nonspecific dipeptidase	30.1423	2.32138	1.35529e-199	2.07644e-195
C4B63_6g311	heat shock protein 70 (hsp70)(fragment)	31.1844	1.41086	1.73213e-213	2.6538e-209
C4B63_51g126	alpha tubulin	31.9721	1.26856	2.66811e-224	4.08781e-220
C4B63_19g11	conserved hypothetical protein	35.7412	0.898853	9.0665e-280	1.38908e-275
C4B63_52g312c	calpain-like cysteine peptidase	35.9868	2.16448	1.34788e-283	2.06509e-279
C4B63_113g30	heat shock protein 85	42.541	1.54111	0	0
C4B63_302g52c	histone H3	39.852	1.37769	0	0
C4B63_7g299	conserved hypothetical protein	40.7115	2.76447	0	0

## Sheet: meta_3
Supplementary File 1: Marker genes for scRNA-seq clusters
d. Genes significantly upregulated in meta_3 cluster
Gene Id	Product Description	scores	logFC	pvals	pvals_adj
C4B63_101g28	conserved hypothetical protein	41.0507	3.19469	0	0
C4B63_106g40	Tubulin polymerization-promoting protein family member 2	32.3057	2.01582	5.81821e-229	8.91409e-225
C4B63_10g154	reticulon domain protein	30.3163	1.46907	6.98968e-202	1.07089e-197
C4B63_10g459	conserved hypothetical protein	27.4001	1.97967	2.73731e-165	4.19384e-161
C4B63_10g474	conserved hypothetical protein	24.6899	2.56054	1.37163e-134	2.10147e-130
C4B63_113g57	retrotransposon hot spot protein (RHS)	24.5739	2.11024	2.40096e-133	3.6785e-129
C4B63_114g35	NIMA-related kinase	23.3199	2.97541	2.7841e-120	4.26552e-116
C4B63_11g51	cytoskeleton associated protein	19.3464	1.70475	2.18796e-83	3.35217e-79
C4B63_11g64	CYC2-like cyclin 6	18.9938	2.42822	1.91793e-80	2.93846e-76
C4B63_11g86	conserved hypothetical protein	18.2872	1.74001	1.04732e-74	1.6046e-70
C4B63_132g70	SLACS reverse transcriptase (fragment)	17.3925	1.59547	9.39731e-68	1.43976e-63
C4B63_13g207	conserved hypothetical protein	17.1172	1.50106	1.10483e-65	1.69271e-61
C4B63_13g231	RNA-binding protein	16.3655	2.06377	3.3722e-60	5.16654e-56
C4B63_145g22	metallo-peptidase, Clan MA(E) Family M41	15.7247	1.9889	1.02501e-55	1.57042e-51
C4B63_14g167	Uncharacterized protein C2F7.02c	15.6588	3.07397	2.8929e-55	4.43222e-51
C4B63_14g246	conserved hypothetical protein	14.8343	1.34877	8.79793e-50	1.34793e-45
C4B63_157g46	5'-AMP-activated protein kinase subunit beta	14.638	1.73013	1.60705e-48	2.46217e-44
C4B63_16g157	Zinc finger, C3HC4 type (RING finger) containing protein	14.4745	1.41616	1.75619e-47	2.69066e-43
C4B63_16g176	Putative RING-H2 finger protein ATL71	13.9198	1.81516	4.80522e-44	7.36208e-40
C4B63_16g183	ama1 protein	12.9775	1.0705	1.64203e-38	2.51575e-34
C4B63_16g295	Ras-related protein Rab4	12.9587	0.991429	2.09769e-38	3.21387e-34
C4B63_17g122	conserved hypothetical protein	12.7245	1.59131	4.31993e-37	6.61856e-33
C4B63_17g48	conserved hypothetical protein	12.707	1.48492	5.40442e-37	8.28011e-33
C4B63_18g220	unspecified product	12.6097	2.76128	1.86587e-36	2.85869e-32
C4B63_18g271	conserved hypothetical protein	12.5209	1.43772	5.73665e-36	8.78912e-32
C4B63_18g282	protein kinase A regulatory subunit	12.3261	1.32133	6.55389e-35	1.00412e-30
C4B63_19g169	citrate synthase	12.2853	1.44177	1.08693e-34	1.66528e-30
C4B63_19g86	conserved hypothetical protein	11.5725	1.55464	5.68161e-31	8.70479e-27
C4B63_1g39	casein kinase I	11.2648	2.79432	1.95847e-29	3.00057e-25
C4B63_20g24	MEKK-related kinase 1	11.0883	1.88176	1.42998e-28	2.19087e-24
C4B63_218g22	Serine/threonine-protein kinase pakF	11.0025	2.37541	3.71796e-28	5.69629e-24
C4B63_22g75	Hydroxymethylglutaryl-CoA lyase, mitochondrial	10.5578	1.26435	4.67557e-26	7.16344e-22
C4B63_22g77	dynamin-1-like protein	10.556	1.00346	4.76586e-26	7.30177e-22
C4B63_22g96	conserved hypothetical protein	10.5316	0.877424	6.17649e-26	9.46299e-22
C4B63_23g103	serine/threonine protein kinase	10.4743	1.5025	1.13353e-25	1.73668e-21
C4B63_23g130	STOP axonemal protein	10.2907	0.90294	7.76108e-25	1.18907e-20
C4B63_23g189	kinesin	9.978	1.67214	1.90254e-23	2.91489e-19
C4B63_23g267	conserved hypothetical protein	9.39139	1.65836	5.92145e-21	9.07225e-17
C4B63_24g199	cdc2-related kinase 1	9.33092	2.27073	1.04955e-20	1.60801e-16
C4B63_24g202	glycogen synthase kinase-3 alpha	9.19866	1.32204	3.62456e-20	5.55319e-16
C4B63_24g224	conserved hypothetical protein	8.9495	1.60516	3.57103e-19	5.47117e-15
C4B63_24g246	Uncharacterized protein YfhR	8.76776	1.34185	1.82259e-18	2.79239e-14
C4B63_24g328	conserved hypothetical protein	8.65514	0.948478	4.92306e-18	7.54263e-14
C4B63_24g329	protein kinase	8.52957	2.28557	1.46891e-17	2.25052e-13
C4B63_25g112	casein kinase I	8.52167	1.68807	1.57277e-17	2.40964e-13
C4B63_26g1224c	zinc-finger protein	8.49057	1.47329	2.05627e-17	3.1504e-13
C4B63_278g13	conserved hypothetical protein	8.38004	3.74975	5.29095e-17	8.10626e-13
C4B63_27g167	conserved hypothetical protein	8.3418	1.48379	7.31661e-17	1.12098e-12
C4B63_2g156	conserved hypothetical protein	8.27578	0.778303	1.27613e-16	1.95516e-12
C4B63_2g161	ubiquitin-conjugating enzyme E2	8.22348	0.86066	1.97689e-16	3.02879e-12
C4B63_2g309	conserved hypothetical protein	8.17547	1.42732	2.94717e-16	4.51535e-12
C4B63_2g365	conserved hypothetical protein	8.15768	1.66378	3.41518e-16	5.2324e-12
C4B63_2g718	conserved hypothetical protein	8.14136	1.00165	3.90857e-16	5.98832e-12
C4B63_2g757	NLI interacting factor-like phosphatase	8.08376	1.69415	6.28014e-16	9.6218e-12
C4B63_2g88	conserved hypothetical protein	7.98184	1.2919	1.44173e-15	2.20888e-11
C4B63_30g214	neutral sphingomyelinase activation associated factor-like protein	7.94587	1.19399	1.92827e-15	2.95431e-11
C4B63_314g10	Oocyte-specific histone RNA stem-loop-binding protein 2	7.92516	1.57731	2.27851e-15	3.49091e-11
C4B63_31g174	leucine-rich repeat protein (LRRP)	7.83219	1.19638	4.7945e-15	7.34565e-11
C4B63_32g244	conserved hypothetical protein	7.83179	1.23984	4.80971e-15	7.36896e-11
C4B63_32g257	pentatricopeptide repeat domain containing protein	7.74993	0.965508	9.19459e-15	1.4087e-10
C4B63_345g11	trans-sialidase, Group II	7.73778	3.27289	1.01164e-14	1.54994e-10
C4B63_38g174	conserved hypothetical protein	7.65076	1.51072	1.99789e-14	3.06096e-10
C4B63_40g103	RNA-binding protein 4	7.63273	1.16181	2.29838e-14	3.52134e-10
C4B63_40g160	RNA-binding protein 5	7.55544	2.43854	4.17438e-14	6.39558e-10
C4B63_41g197	transporter	7.51407	1.22464	5.73151e-14	8.78125e-10
C4B63_429g3	trans-sialidase, Group II	7.41553	2.93969	1.21137e-13	1.85594e-09
C4B63_42g193	conserved hypothetical protein	7.34895	1.46423	1.99767e-13	3.06062e-09
C4B63_43g157	Fumarate hydratase class I, cytosolic	7.32877	1.15587	2.3228e-13	3.55876e-09
C4B63_43g190	RNA-binding protein	7.29524	2.04177	2.98127e-13	4.56761e-09
C4B63_43g194	protein phosphatase 2C	7.26104	1.24453	3.84137e-13	5.88537e-09
C4B63_44g125	conserved hypothetical protein	7.22892	0.824948	4.86842e-13	7.45891e-09
C4B63_45g114	6-phosphofructo-2-kinase/fructose-2,6-biphosphatase	7.11049	1.42848	1.15635e-12	1.77164e-08
C4B63_45g116	conserved hypothetical protein	7.01483	0.250689	2.30226e-12	3.52729e-08
C4B63_45g121	conserved hypothetical protein	6.96491	0.652217	3.28622e-12	5.03482e-08
C4B63_45g131	dual specificity protein phosphatase or MAP kinase phosphatase	6.878	1.31178	6.06973e-12	9.29943e-08
C4B63_45g132	Enterin neuropeptides	6.8436	1.17904	7.72248e-12	1.18316e-07
C4B63_45g82	protein phosphatase	6.75725	0.5392	1.40635e-11	2.15468e-07
C4B63_48g169	trans-sialidase, Group II	6.73508	1.24065	1.63842e-11	2.51022e-07
C4B63_48g7	conserved hypothetical protein	6.72428	1.19111	1.7646e-11	2.70354e-07
C4B63_49g216	conserved hypothetical protein	6.72054	1.52095	1.81052e-11	2.7739e-07
C4B63_4g130	ubiquitin-conjugating enzyme E2	6.54054	0.916591	6.12972e-11	9.39134e-07
C4B63_4g184	conserved hypothetical protein	6.43006	1.31396	1.27549e-10	1.95418e-06
C4B63_4g242	conserved hypothetical protein	6.38971	1.63864	1.66203e-10	2.54639e-06
C4B63_4g250	AGC/RSK family serine/threonine kinase	6.37936	1.35049	1.77831e-10	2.72454e-06
C4B63_4g269	surface protease GP63	6.234	0.641696	4.54676e-10	6.96609e-06
C4B63_4g463	conserved hypothetical protein	6.22819	1.17871	4.71861e-10	7.22939e-06
C4B63_4g496	conserved hypothetical protein	6.21952	2.33883	4.98664e-10	7.64003e-06
C4B63_4g511	conserved hypothetical protein	6.21296	1.41478	5.19965e-10	7.96638e-06
C4B63_4g526	protein kinase A catalytic subunit 3	6.08271	1.53053	1.18168e-09	1.81044e-05
C4B63_4g545	iron-sulfur cluster assembly protein	6.07438	1.27364	1.24469e-09	1.90699e-05
C4B63_51g192	ubiquitin-protein ligase	6.02646	1.48022	1.67593e-09	2.56769e-05
C4B63_52g166	Cyclin-U3-1	5.93374	1.60437	2.96109e-09	4.53668e-05
C4B63_52g37	dual-specificity protein kinase	5.9157	1.55611	3.30475e-09	5.0632e-05
C4B63_52g43	fatty acid elongase	5.89884	0.744249	3.66064e-09	5.60846e-05
C4B63_52g62	protein phosphatase 2C	5.88837	1.35055	3.90027e-09	5.97561e-05
C4B63_57g69	fatty acyl CoA syntetase 1	5.87831	0.806059	4.14466e-09	6.35004e-05
C4B63_60g130	protein phosphatase inhibitor	5.73929	0.854717	9.50763e-09	0.000145666
C4B63_64g436c	microtubule-associated protein	5.63997	0.643467	1.70078e-08	0.000260576
C4B63_68g79	conserved hypothetical protein,predicted C2 domain protein	5.53645	0.728448	3.08659e-08	0.000472897
C4B63_69g151	ATP-dependent protease ATPase subunit HslU1	5.47384	0.232598	4.40375e-08	0.000674698
C4B63_6g525	Coiled-coil and C2 domain-containing protein	5.46872	0.587337	4.53308e-08	0.000694514
C4B63_6g539	paraflagellar rod component	5.36248	0.989694	8.20857e-08	0.00125764
C4B63_70g99	conserved hypothetical protein	5.34926	1.12549	8.83162e-08	0.00135309
C4B63_72g84	adenylate kinase 1	5.31089	1.48841	1.09089e-07	0.00167135
C4B63_76g18	conserved hypothetical protein	5.23786	2.60485	1.62449e-07	0.00248887
C4B63_76g22	Mitogen-activated protein kinase 6	5.23505	0.721135	1.6494e-07	0.00252704
C4B63_76g53	conserved hypothetical protein	5.12028	1.0059	3.05083e-07	0.00467418
C4B63_79g2	Protein kinase domain containing protein	5.07678	1.12912	3.83876e-07	0.00588136
C4B63_79g30	conserved hypothetical protein	5.03259	0.872651	4.83893e-07	0.00741373
C4B63_7g135	protein kinase	5.01623	1.44175	5.2696e-07	0.00807355
C4B63_7g143	protein kinase	5.00031	1.30729	5.72367e-07	0.00876924
C4B63_7g151	conserved hypothetical protein	4.98606	0.81425	6.16236e-07	0.00944136
C4B63_7g202	kinesin	4.98234	1.60233	6.28195e-07	0.00962457
C4B63_7g59	conserved hypothetical protein	4.90944	0.76252	9.13385e-07	0.013994
C4B63_83g29	protein kinase A catalytic subunit 3	4.87856	1.40887	1.06861e-06	0.0163722
C4B63_83g61	kynureninase	4.75551	0.884032	1.97942e-06	0.0303266
C4B63_85g55	conserved hypothetical protein	4.70376	1.18828	2.55411e-06	0.0391315
C4B63_9g387	surface protease GP63	4.66197	0.93941	3.13189e-06	0.0479837

## Sheet: trypomast_4
Supplementary File 1: Marker genes for scRNA-seq clusters
e. Genes significantly upregulated in trypomast_4 cluster
Gene Id	Product Description	scores	logFC	pvals	pvals_adj
C4B63_29g211	surface protease GP63	61.7784	3.8781	0	0
C4B63_13g14	trans-sialidase, Group V	53.5979	3.57409	0	0
C4B63_54g69	aspartate aminotransferase	52.1344	2.75906	0	0
C4B63_34g324	Trypomastigote, Alanine, Serine and Valine rich protein (TASV), subfamily C	49.806	3.09843	0	0
C4B63_47g92	trans-sialidase	44.9414	3.3749	0	0
C4B63_158g42	surface protease GP63	44.6362	4.24391	0	0
C4B63_22g135	trans-sialidase, Group V	44.5174	3.85489	0	0
C4B63_77g67	trans-sialidase, Group III	44.1889	3.2606	0	0
C4B63_33g179	surface protease GP63	43.1651	3.69962	0	0
C4B63_16g33	trans-sialidase, Group VIII	43.0782	3.35586	0	0
C4B63_75g82	trans-sialidase, Group IV	42.0983	2.85327	0	0
C4B63_16g197	trans-sialidase, Group VIII	41.5717	2.84999	0	0
C4B63_158g35	trans-sialidase, Group II	41.017	3.21903	0	0
C4B63_196g38	Mucin-associated surface protein (MASP)	40.9188	2.57795	0	0
C4B63_60g204	trans-sialidase	40.6835	2.93356	0	0
C4B63_16g183	surface protease GP63	40.1843	2.74531	0	0
C4B63_34g140	trans-sialidase, Group IV	39.8385	2.52952	0	0
C4B63_109g65	trans-sialidase, Group IV	38.5468	3.05159	0	0
C4B63_68g91	trans-sialidase, Group VIII	37.9178	3.13625	0	0
C4B63_147g63	Mucin-associated surface protein (MASP)	36.977	2.35538	2.68459e-299	4.11307e-295
C4B63_2g456	Tubulin--tyrosine ligase-like protein 12	36.0626	0.914255	8.7682e-285	1.34338e-280
C4B63_14g5	hexose transporter	36.0353	1.78267	2.34104e-284	3.58671e-280
C4B63_387g18	trans-sialidase, Group II	33.4519	2.54439	2.41576e-245	3.70118e-241
C4B63_56g144	trans-sialidase, Group V	33.3147	3.02847	2.36557e-243	3.6243e-239
C4B63_82g111	trans-sialidase, Group IV	31.9838	2.39352	1.82986e-224	2.80352e-220
C4B63_40g138	trans-sialidase, Group II	31.309	2.44502	3.51415e-215	5.38402e-211
C4B63_145g8	trans-sialidase, Group IV	31.2107	2.98182	7.62072e-214	1.16757e-209
C4B63_186g10	G5-interacting protein	29.8885	2.21362	2.77691e-196	4.2545e-192
C4B63_419g2	trans-sialidase	29.8551	3.71458	7.54733e-196	1.15633e-191
C4B63_148g10	trans-sialidase, Group VIII	29.6473	2.48912	3.67806e-193	5.63516e-189
C4B63_50g170	trans-sialidase, Group V	29.2928	2.43532	1.27999e-188	1.96107e-184
C4B63_39g154	trans-sialidase, Group V	29.1049	2.27075	3.11026e-186	4.76523e-182
C4B63_33g156	surface protease GP63	28.4434	3.3771	5.88672e-178	9.01904e-174
C4B63_201g18	surface protease GP63	27.8761	3.03756	5.19911e-171	7.96555e-167
C4B63_286g8	target of rapamycin (TOR) kinase 1	26.6124	2.06736	4.87596e-156	7.47046e-152
C4B63_155g14	trans-sialidase, Group II	26.2037	2.60441	2.41466e-151	3.6995e-147
C4B63_24g260	Mucin-associated surface protein (MASP)	25.8089	2.24421	7.04706e-147	1.07968e-142
C4B63_47g160	trans-sialidase, Group VIII	24.8617	2.89097	1.93063e-136	2.95792e-132
C4B63_86g10	target of rapamycin (TOR) kinase 1	24.593	2.31616	1.50102e-133	2.29971e-129
C4B63_91g93	trans-sialidase, Group VIII	24.5548	2.19238	3.84245e-133	5.88702e-129
C4B63_28g106	malic enzyme	24.4038	1.33775	1.55684e-131	2.38523e-127
C4B63_55g101	Trypomastigote, Alanine, Serine and Valine rich protein (TASV), subfamily C	24.2	2.08121	2.22702e-129	3.41201e-125
C4B63_300g22	Trypomastigote, Alanine, Serine and Valine rich protein (TASV), subfamily C	23.1649	2.07844	1.02843e-118	1.57565e-114
C4B63_34g122	Trypomastigote, Alanine, Serine and Valine rich protein (TASV), subfamily C	23.0288	2.04268	2.4006e-117	3.67796e-113
C4B63_64g57	trans-sialidase, Group V	22.2582	2.02034	9.40495e-110	1.44093e-105
C4B63_70g127	conserved hypothetical protein	21.1243	1.70322	4.75916e-99	7.29151e-95
C4B63_23g10	trans-sialidase, Group VIII	21.0564	3.65088	1.99753e-98	3.06041e-94
C4B63_17g131	G5-interacting protein	20.9603	1.5932	1.51211e-97	2.31671e-93
C4B63_68g79	surface protease GP63	20.7793	2.60977	6.6586e-96	1.02016e-91
C4B63_145g21	trans-sialidase, Group IV	20.6428	2.19928	1.13233e-94	1.73485e-90
C4B63_21g343	surface protease GP63	20.1217	1.97367	4.76333e-90	7.29789e-86
C4B63_117g67	trans-sialidase, Group VIII	19.8096	1.95925	2.45949e-87	3.76818e-83
C4B63_23g158	trans-sialidase	19.1816	3.24658	5.2742e-82	8.0806e-78
C4B63_12g242	SKP1-like protein	19.0568	1.11985	5.77183e-81	8.84302e-77
C4B63_73g11	trans-sialidase, Group IV	18.7277	1.69508	2.94517e-78	4.51229e-74
C4B63_5g57	Mucin-associated surface protein (MASP)	18.382	1.85821	1.83159e-75	2.80617e-71
C4B63_30g264	surface protease GP63	18.2864	2.20163	1.0617e-74	1.62663e-70
C4B63_1g666	trans-sialidase, Group V	17.8986	2.15245	1.20853e-71	1.8516e-67
C4B63_40g179	trans-sialidase, Group II	17.5904	2.35409	2.9177e-69	4.47021e-65
C4B63_18g152	conserved hypothetical protein	17.3804	1.44955	1.16162e-67	1.77972e-63
C4B63_361g15	trans-sialidase, Group V	17.1911	1.3024	3.09418e-66	4.74059e-62
C4B63_260g23	trans-sialidase, Group II	17.0115	2.00803	6.74398e-65	1.03325e-60
C4B63_8g82	trans-sialidase, Group V	16.9604	2.29251	1.61179e-64	2.46942e-60
C4B63_16g202	trans-sialidase, Group II	16.838	2.16049	1.28448e-63	1.96796e-59
C4B63_75g72	trans-sialidase, Group IV	16.6291	2.67307	4.29252e-62	6.57657e-58
C4B63_109g58	trans-sialidase, Group V	16.5163	1.92906	2.80057e-61	4.29075e-57
C4B63_25g320	CTL-like protein DDB G0274487	16.3848	1.40139	2.45508e-60	3.76143e-56
C4B63_60g203	trans-sialidase, Group II	16.2129	2.18414	4.087e-59	6.26169e-55
C4B63_39g128	trans-sialidase, Group V	16.0072	2.44616	1.13737e-57	1.74257e-53
C4B63_58g229	trans-sialidase, Group II	15.9402	2.25099	3.33044e-57	5.10256e-53
C4B63_12g2035c	zinc-finger protein 2	15.9261	0.824648	4.17745e-57	6.40026e-53
C4B63_51g234	mucin TcMUCI	15.9207	1.03064	4.55459e-57	6.97808e-53
C4B63_70g78	PA domain containing protein	15.8544	1.25177	1.31122e-56	2.00892e-52
C4B63_162g7	trans-sialidase, Group II	15.8506	1.98401	1.39321e-56	2.13454e-52
C4B63_47g72	enolase	15.4158	0.81145	1.28167e-53	1.96365e-49
C4B63_63g143	trans-sialidase, Group IV	15.1905	1.41942	4.08837e-52	6.2638e-48
C4B63_7g209	Ribonuclease P protein subunit p25-like protein	14.993	0.815007	8.15718e-51	1.24976e-46
C4B63_40g175	trans-sialidase, Group II	14.9148	1.84479	2.63923e-50	4.04357e-46
C4B63_38g310	trans-sialidase, Group VIII	14.9064	2.03636	2.99663e-50	4.59114e-46
C4B63_2g425	succinyl-coA:3-ketoacid-coenzyme A transferase, mitochondrial precursor	14.4425	0.868193	2.79409e-47	4.28083e-43
C4B63_25g228	Putative uridine kinase C227.14	14.3508	1.1169	1.05344e-46	1.61398e-42
C4B63_109g60	trans-sialidase, Group IV	14.2707	1.55109	3.33015e-46	5.10212e-42
C4B63_278g6	endosomal trafficking protein RME-8	14.2527	0.806803	4.31191e-46	6.60627e-42
C4B63_73g69	surface protease GP63	14.1528	2.14377	1.79432e-45	2.74908e-41
C4B63_31g106	conserved hypothetical protein	14.1489	1.08797	1.89618e-45	2.90514e-41
C4B63_16g157	conserved hypothetical protein	14.1115	1.02877	3.22707e-45	4.94419e-41
C4B63_21g165	trans-sialidase, Group VIII	14.0567	2.6065	7.00678e-45	1.07351e-40
C4B63_34g364	zinc-finger containing protein	13.9068	1.36108	5.76139e-44	8.82703e-40
C4B63_50g133	trans-sialidase, Group V	13.63	2.06954	2.65593e-42	4.06915e-38
C4B63_16g120	lathosterol oxidase	13.5829	0.818577	5.06118e-42	7.75424e-38
C4B63_75g105	trans-sialidase, Group II	13.5711	1.82539	5.94482e-42	9.10806e-38
C4B63_41g261	trans-sialidase, Group IV	13.4587	1.93346	2.73825e-41	4.19528e-37
C4B63_30g214	conserved hypothetical protein	13.4001	0.953258	6.04082e-41	9.25514e-37
C4B63_166g26	trans-sialidase, Group VIII	13.3829	2.16606	7.61673e-41	1.16696e-36
C4B63_45g134	ras-related protein RAB1A	13.2814	0.776364	2.96688e-40	4.54556e-36
C4B63_55g104	Trypomastigote, Alanine, Serine and Valine rich protein (TASV), subfamily A	13.1853	1.80962	1.06622e-39	1.63356e-35
C4B63_90g81	trans-sialidase, Group V	13.0473	1.93262	6.58343e-39	1.00865e-34
C4B63_66g167	Mucin-associated surface protein (MASP)	12.9758	1.95553	1.67752e-38	2.57013e-34
C4B63_156g20	trans-sialidase, Group VIII	12.9732	3.76808	1.73673e-38	2.66084e-34
C4B63_86g95	trans-sialidase, Group III	12.8969	3.12831	4.68513e-38	7.17809e-34
C4B63_455g9	trans-sialidase, Group VII	12.6586	2.00051	1.00242e-36	1.53581e-32
C4B63_7g210	Ribonuclease P protein subunit p25-like protein	12.643	0.699987	1.22272e-36	1.87333e-32
C4B63_33g192	surface protease GP63	12.6364	1.87634	1.32932e-36	2.03665e-32
C4B63_12g195	conserved hypothetical protein	12.6041	0.809277	2.00334e-36	3.06931e-32
C4B63_18g326	zinc-finger protein ZFP1	12.4991	0.799589	7.55137e-36	1.15694e-31
C4B63_1g402	trans-sialidase, Group VI	12.4926	2.3471	8.19683e-36	1.25584e-31
C4B63_35g125	transaldolase	12.4436	0.97678	1.51577e-35	2.32231e-31
C4B63_126g15	trans-sialidase, Group V	12.3308	2.03215	6.18066e-35	9.46939e-31
C4B63_85g83	Eukaryotic initiation factor 4A-1	12.3135	0.667183	7.66147e-35	1.17381e-30
C4B63_1g780	trans-sialidase, Group V	12.2294	2.10685	2.16471e-34	3.31655e-30
C4B63_1g806	trans-sialidase, Group V	12.0834	1.87505	1.29192e-33	1.97936e-29
C4B63_18g216	RNA-binding protein 42 (RNA-binding motif protein 42)	11.7476	0.654917	7.26432e-32	1.11297e-27
C4B63_79g39	conserved hypothetical protein	11.4439	0.847588	2.52332e-30	3.86598e-26
C4B63_187g27	surface protease GP63	11.2773	1.36868	1.69971e-29	2.60413e-25
C4B63_24g199	conserved hypothetical protein	11.2742	0.929618	1.75945e-29	2.69565e-25
C4B63_568g1	trans-sialidase, Group II	10.9887	2.40571	4.33214e-28	6.63728e-24
C4B63_13g350	3-ketoacyl-CoA reductase	10.9438	0.839635	7.11739e-28	1.09046e-23
C4B63_28g340	trans-sialidase, Group VIII	10.9217	2.49385	9.07941e-28	1.39106e-23
C4B63_7g98	Eukaryotic translation initiation factor 2-alpha kinase 2	10.9112	1.34367	1.01935e-27	1.56174e-23
C4B63_16g147	Ring finger domain containing protein	10.8688	1.15698	1.62337e-27	2.48717e-23
C4B63_94g87	trans-sialidase, Group VIII	10.8634	2.66753	1.72183e-27	2.63802e-23
C4B63_58g227	trans-sialidase, Group VIII	10.8182	2.0237	2.8231e-27	4.32528e-23
C4B63_54g138	tyrosine aminotransferase	10.7811	0.594676	4.22915e-27	6.47948e-23
C4B63_14g147	phosphoribosylpyrophosphate synthetase	10.6487	0.930997	1.76856e-26	2.70962e-22
C4B63_50g167	trans-sialidase, Group V	10.5231	1.62315	6.75912e-26	1.03557e-21
C4B63_1g564	trans-sialidase, Group VIII	10.5034	1.93736	8.32816e-26	1.27596e-21
C4B63_32g1409c	cysteine peptidase inhibitor (Chagasin)	10.4812	0.730936	1.05416e-25	1.61508e-21
C4B63_39g112	Mucin-associated surface protein (MASP)	10.3585	1.7133	3.82996e-25	5.86789e-21
C4B63_187g86c	cysteine peptidase inhibitor	10.278	0.945298	8.85849e-25	1.35721e-20
C4B63_15g34	trans-sialidase, Group V	10.2721	2.06987	9.4107e-25	1.44181e-20
C4B63_8g168	trans-sialidase, Group V	10.2661	2.20927	1.00169e-24	1.53469e-20
C4B63_5g298	trans-sialidase, Group V	10.2238	2.08697	1.55065e-24	2.37575e-20
C4B63_14g20	hexose transporter	10.1079	0.757933	5.0978e-24	7.81034e-20
C4B63_2g235	Co-chaperone protein P23	10.0214	0.446162	1.22792e-23	1.8813e-19
C4B63_2g311	conserved hypothetical protein	10.0208	0.551916	1.23496e-23	1.89209e-19
C4B63_14g77	Gcd10p family	9.98355	0.667394	1.79907e-23	2.75635e-19
C4B63_138g13	trans-sialidase, Group V	9.95477	1.32822	2.40372e-23	3.68273e-19
C4B63_18g210	conserved hypothetical protein	9.84812	0.87343	6.9839e-23	1.07e-18
C4B63_49g210	trans-sialidase, Group VIII	9.84732	2.56542	7.03928e-23	1.07849e-18
C4B63_16g295	RNA-binding protein	9.80924	1.16965	1.02744e-22	1.57414e-18
C4B63_42g129	L-threonine 3-dehydrogenase	9.75741	0.56174	1.71475e-22	2.62717e-18
C4B63_19g169	protein phosphatase	9.69613	0.636746	3.13146e-22	4.79771e-18
C4B63_19g14	conserved hypothetical protein	9.68455	1.79537	3.50758e-22	5.37396e-18
C4B63_35g347	trans-sialidase, Group VIII	9.6668	1.39223	4.17203e-22	6.39197e-18
C4B63_7g147	Tetratricopeptide repeat protein 39C	9.64581	0.853051	5.12074e-22	7.84548e-18
C4B63_24g191	deoxyhypusine hydroxylase	9.54137	0.85697	1.40953e-21	2.15953e-17
C4B63_197g31	trans-sialidase, Group V	9.51761	1.70576	1.77207e-21	2.71499e-17
C4B63_156g18	trans-sialidase	9.49869	2.25316	2.12552e-21	3.25651e-17
C4B63_12g228	protein transport protein SEC61 subunit alpha	9.45104	0.722073	3.35479e-21	5.13988e-17
C4B63_119g5	trans-sialidase, Group VIII	9.31925	2.15791	1.17168e-20	1.79513e-16
C4B63_4g334	phosphatidic acid phosphatase protein	9.26241	1.04619	1.9987e-20	3.06221e-16
C4B63_124g14	trans-sialidase, Group V	9.18835	1.99501	3.98899e-20	6.11153e-16
C4B63_83g34	Eukaryotic translation initiation factor 4 gamma 1	9.18524	0.725288	4.10613e-20	6.29101e-16
C4B63_5g198	Mucin-associated surface protein (MASP)	9.1661	2.42892	4.9042e-20	7.51373e-16
C4B63_68g137	retrotransposon hot spot (RHS) protein	9.15808	0.607805	5.28294e-20	8.094e-16
C4B63_1g86	trans-sialidase, Group V	9.12173	1.57171	7.39358e-20	1.13277e-15
C4B63_107g93	trans-sialidase, Group VI	9.10714	1.84148	8.45846e-20	1.29592e-15
C4B63_22g123	Mucin-associated surface protein (MASP)	9.08047	1.67637	1.08107e-19	1.65631e-15
C4B63_9g319	heterogeneous nuclear ribonucleoprotein H/F	9.00291	0.883186	2.19817e-19	3.36781e-15
C4B63_47g35	lysosomal alpha-mannosidase precursor	8.98371	0.788777	2.61788e-19	4.01085e-15
C4B63_259g22	Ring finger domain containing protein	8.91772	0.953051	4.76e-19	7.29279e-15
C4B63_75g91	trans-sialidase, Group II	8.85712	1.69586	8.21051e-19	1.25793e-14
C4B63_22g78	protein kinase	8.84762	1.41068	8.94059e-19	1.36979e-14
C4B63_13g223	zinc-finger protein family member	8.82296	1.21402	1.11474e-18	1.70789e-14
C4B63_70g95	14-3-3 protein 2	8.82194	0.528681	1.12497e-18	1.72357e-14
C4B63_167g33	trans-sialidase, Group II	8.72134	2.09388	2.74916e-18	4.21198e-14
C4B63_39g66	trans-sialidase, Group V	8.71636	1.93119	2.87301e-18	4.40174e-14
C4B63_37g98	trans-sialidase, Group VI	8.6887	1.29079	3.66619e-18	5.61697e-14
C4B63_72g97	conserved hypothetical protein	8.68131	0.732631	3.91219e-18	5.99386e-14
C4B63_47g122	trans-sialidase	8.63657	2.31745	5.79258e-18	8.87481e-14
C4B63_9g322	translation initiation factor IF-2	8.61581	0.625877	6.94484e-18	1.06402e-13
C4B63_1g748	trans-sialidase, Group VIII	8.5922	2.11231	8.5323e-18	1.30723e-13
C4B63_74g135	Mucin-associated surface protein (MASP)	8.52801	1.65308	1.48891e-17	2.28116e-13
C4B63_48g132	universal minicircle sequence binding protein	8.51394	0.547879	1.68125e-17	2.57585e-13
C4B63_124g40	trans-sialidase, Group VIII	8.48695	2.64795	2.1213e-17	3.25004e-13
C4B63_44g221	cytoskeleton-associated protein CAP5.5	8.48686	0.638386	2.12304e-17	3.25271e-13
C4B63_35g363	trans-sialidase, Group VIII	8.43726	1.66019	3.24873e-17	4.97738e-13
C4B63_53g174	surface protease GP63	8.39189	1.59057	4.78389e-17	7.3294e-13
C4B63_14g148	NADH dehydrogenase	8.37256	0.977545	5.63797e-17	8.63793e-13
C4B63_94g80	trans-sialidase, Group VIII	8.33631	3.11554	7.66474e-17	1.17431e-12
C4B63_164g14	trans-sialidase, Group II	8.26947	1.61937	1.3456e-16	2.06159e-12
C4B63_76g59	40S ribosomal protein S15	8.25665	0.528685	1.49817e-16	2.29535e-12
C4B63_45g91	Protein sel-1 homolog 2	8.24582	0.958911	1.64031e-16	2.51312e-12
C4B63_48g133	poly-zinc-finger protein 2	8.23765	0.766264	1.7562e-16	2.69067e-12
C4B63_43g92	trans-sialidase, Group VIII	8.11913	1.98531	4.69544e-16	7.19388e-12
C4B63_103g75	trans-sialidase, Group VI	8.10417	2.13662	5.31051e-16	8.13623e-12
C4B63_14g113	conserved hypothetical protein	8.09386	0.939131	5.78034e-16	8.85606e-12
C4B63_38g53	P-type H+-ATPase	8.05848	0.756475	7.72459e-16	1.18348e-11
C4B63_35g131	trans-sialidase, Group V	8.04176	1.66154	8.85606e-16	1.35684e-11
C4B63_197g26	trans-sialidase, Group V	8.02559	1.6492	1.01042e-15	1.54806e-11
C4B63_436g6	SLACS reverse transcriptase (fragment)	8.01789	0.476141	1.07573e-15	1.64813e-11
C4B63_51g213	trans-sialidase, Group V	7.98868	0.551734	1.3639e-15	2.08963e-11
C4B63_319g9	trans-sialidase, Group II	7.94157	1.91764	1.99631e-15	3.05855e-11
C4B63_18g282	reticulon domain protein	7.93589	0.426193	2.08992e-15	3.20197e-11
C4B63_53g57	Mucin-associated surface protein (MASP)	7.87304	1.35331	3.46132e-15	5.30308e-11
C4B63_29g432	Mucin-associated surface protein (MASP)	7.843	1.63971	4.39895e-15	6.73963e-11
C4B63_18g260	small glutamine-rich tetratricopeptide repeat protein	7.82737	0.533625	4.98178e-15	7.63259e-11
C4B63_146g45	trans-sialidase, Group VI	7.79933	2.17365	6.22384e-15	9.53554e-11
C4B63_18g174	cyclin	7.7868	0.90846	6.87286e-15	1.05299e-10
C4B63_7g203	antigenic protein	7.76975	1.04918	7.86441e-15	1.20491e-10
C4B63_59g115	stress-inducible protein STI1-like(fragment)	7.75235	0.508052	9.02052e-15	1.38203e-10
C4B63_80g108c	As/Sb Reductase	7.67049	0.705613	1.71341e-14	2.62512e-10
C4B63_1g791	trans-sialidase	7.65168	2.18236	1.98372e-14	3.03925e-10
C4B63_119g19	trans-sialidase, Group VIII	7.64676	1.85352	2.06113e-14	3.15786e-10
C4B63_1g927	Mucin-associated surface protein (MASP)	7.64475	1.89253	2.0935e-14	3.20746e-10
C4B63_128g47	protein kinase	7.62791	0.676514	2.386e-14	3.65559e-10
C4B63_75g84	trans-sialidase, Group VII	7.53343	1.7193	4.9426e-14	7.57256e-10
C4B63_106g54	trans-sialidase, Group V	7.52262	2.35797	5.36885e-14	8.22562e-10
C4B63_3g767	trans-sialidase, Group V	7.51092	1.64109	5.87127e-14	8.99537e-10
C4B63_12g26	conserved hypothetical protein	7.50557	0.668239	6.11614e-14	9.37054e-10
C4B63_26g50	Mucin-associated surface protein (MASP)	7.50241	1.76457	6.26547e-14	9.59932e-10
C4B63_65g19	trans-sialidase, Group VIII	7.46429	2.14396	8.37494e-14	1.28312e-09
C4B63_39g111	trans-sialidase, Group V	7.45345	2.38816	9.09284e-14	1.39311e-09
C4B63_50g188	trans-sialidase, Group V	7.42059	1.75157	1.16602e-13	1.78645e-09
C4B63_145g23	trans-sialidase, Group III	7.41613	2.19578	1.20594e-13	1.84762e-09
C4B63_35g179	protein tyrosine phosphatase	7.37337	0.566967	1.66372e-13	2.54899e-09
C4B63_183g12	mitochondrial carrier protein	7.3133	0.999961	2.60668e-13	3.99369e-09
C4B63_3g400	trans-sialidase, Group VI	7.30851	1.87448	2.70131e-13	4.13867e-09
C4B63_78g60	trans-sialidase, Group V	7.30021	1.75508	2.8731e-13	4.40187e-09
C4B63_74g4	conserved hypothetical protein	7.26988	1.51464	3.59805e-13	5.51257e-09
C4B63_98g38	trans-sialidase, Group II	7.20822	1.95359	5.66891e-13	8.68534e-09
C4B63_45g236	ubiquitin-protein ligase	7.19597	0.607727	6.20176e-13	9.50172e-09
C4B63_55g201	Mucin-associated surface protein (MASP)	7.17056	1.40104	7.46899e-13	1.14432e-08
C4B63_5g754	Mucin-associated surface protein (MASP)	7.14992	1.68462	8.68259e-13	1.33026e-08
C4B63_51g114	lectin	7.14393	0.594335	9.06963e-13	1.38956e-08
C4B63_134g38	trans-sialidase, Group V	7.1158	1.7578	1.11266e-12	1.70471e-08
C4B63_8g285	trans-sialidase, Group V	7.06629	1.83609	1.59126e-12	2.43797e-08
C4B63_42g208	surface protease GP63	7.04511	1.39185	1.85311e-12	2.83915e-08
C4B63_15g397	trans-sialidase, Group V	7.03158	2.14628	2.04206e-12	3.12864e-08
C4B63_2g319	conserved hypothetical protein	7.02131	0.435692	2.19792e-12	3.36743e-08
C4B63_3g1120	conserved hypothetical protein	7.01302	0.405717	2.33236e-12	3.57341e-08
C4B63_4g145	nuclear segregation protein	6.97991	0.454001	2.95367e-12	4.52531e-08
C4B63_3g618	trans-sialidase, Group V	6.97234	1.93617	3.11717e-12	4.77581e-08
C4B63_66g166	Mucin-associated surface protein (MASP)	6.96231	1.72364	3.34745e-12	5.12863e-08
C4B63_325g12	trans-sialidase, Group V	6.94628	2.19277	3.75055e-12	5.74622e-08
C4B63_196g32	Mucin-associated surface protein (MASP)	6.92813	1.4807	4.26438e-12	6.53346e-08
C4B63_40g145	RNA-binding protein NOB1	6.86633	1.14673	6.58743e-12	1.00926e-07
C4B63_77g53	trans-sialidase, Group III	6.84134	3.2494	7.84567e-12	1.20203e-07
C4B63_12g295	GTP-binding nuclear protein rtb2	6.83809	0.441017	8.02545e-12	1.22958e-07
C4B63_197g20	surface protease GP63	6.83573	1.9582	8.1586e-12	1.24998e-07
C4B63_121g2	retrotransposon hot spot protein (RHS)	6.79894	1.30927	1.05392e-11	1.61471e-07
C4B63_17g48	ubiquitin-conjugating enzyme E2	6.71847	0.601803	1.8364e-11	2.81354e-07
C4B63_78g25	nucleolar RNA-binding protein	6.68948	0.43692	2.23961e-11	3.4313e-07
C4B63_72g38	trans-sialidase, Group II	6.68428	1.47893	2.32061e-11	3.55541e-07
C4B63_40g17	Trypomastigote, Alanine, Serine and Valine rich protein (TASV), subfamily A	6.6758	1.10826	2.4589e-11	3.76728e-07
C4B63_22g59	cytidine triphosphate synthase	6.66798	0.537561	2.59357e-11	3.9736e-07
C4B63_2g782	ATP-dependent RNA helicase	6.63886	0.376055	3.16109e-11	4.84311e-07
C4B63_23g102	RAB GDP dissociation inhibitor alpha	6.62586	0.540882	3.45239e-11	5.2894e-07
C4B63_105g66	trans-sialidase, Group VIII	6.5959	2.29501	4.22685e-11	6.47595e-07
C4B63_1g665	Mucin-associated surface protein (MASP)	6.53318	1.55634	6.43887e-11	9.865e-07
C4B63_47g34	mitochondrial malate dehydrogenase	6.52972	0.353281	6.58937e-11	1.00956e-06
C4B63_43g6	T-complex protein 1, delta subunit	6.50488	0.390313	7.77566e-11	1.19131e-06
C4B63_58g126	ubiquitin-conjugating enzyme variant Kua homologue	6.45784	0.675023	1.06209e-10	1.62723e-06
C4B63_51g111	palmitoyl acyltransferase 6	6.42036	0.914593	1.35953e-10	2.08294e-06
C4B63_1g604	trans-sialidase	6.39898	1.66301	1.56417e-10	2.39647e-06
C4B63_5g393	trans-sialidase, Group V	6.35452	1.54551	2.09081e-10	3.20334e-06
C4B63_24g246	kynureninase	6.30484	0.859407	2.88494e-10	4.42002e-06
C4B63_59g53	retrotransposon hot spot protein (RHS)	6.29004	1.90311	3.17387e-10	4.86269e-06
C4B63_58g125	conserved hypothetical protein	6.28729	0.450756	3.23047e-10	4.9494e-06
C4B63_62g98	trans-sialidase, Group VIII	6.27607	1.77192	3.47231e-10	5.31993e-06
C4B63_50g142	trans-sialidase, Group V	6.27001	2.3919	3.61022e-10	5.53122e-06
C4B63_77g40	trans-sialidase, Group III	6.26119	2.2211	3.82038e-10	5.8532e-06
C4B63_266g11	conserved hypothetical protein	6.20591	1.00323	5.43823e-10	8.33191e-06
C4B63_3g1066	Mucin-associated surface protein (MASP)	6.19236	2.28058	5.92701e-10	9.08077e-06
C4B63_95g32	conserved hypothetical protein	6.19137	0.676034	5.9644e-10	9.13806e-06
C4B63_9g412	40S ribosomal protein S13	6.08809	0.383136	1.14268e-09	1.7507e-05
C4B63_85g68	heat shock protein 70 (hsp70)	6.07325	0.757068	1.2535e-09	1.92048e-05
C4B63_4g429	RNA-binding protein	6.07156	0.531163	1.26669e-09	1.9407e-05
C4B63_43g137	pumilio/PUF RNA binding protein 3	6.05884	0.626018	1.37104e-09	2.10058e-05
C4B63_14g45	CCR4-NOT transcription complex subunit 10	6.05328	0.485654	1.41928e-09	2.17448e-05
C4B63_2g174	polyadenylate-binding protein 1	6.03807	0.389632	1.55971e-09	2.38963e-05
C4B63_32g217	2-amino-3-ketobutyrate coenzyme A ligase	6.03073	0.43666	1.63221e-09	2.50071e-05
C4B63_126g23	trans-sialidase, Group V	6.01256	2.04132	1.82616e-09	2.79785e-05
C4B63_4g471	conserved hypothetical protein	5.99633	0.846046	2.01825e-09	3.09216e-05
C4B63_44g158	receptor-type adenylate cyclase(fragment)	5.96412	1.56295	2.45957e-09	3.76831e-05
C4B63_75g99	retrotransposon hot spot (RHS) protein	5.96079	0.566339	2.51022e-09	3.8459e-05
C4B63_132g12	trans-sialidase, Group V	5.95623	1.47581	2.58117e-09	3.95462e-05
C4B63_24g197	nucleolar protein	5.94392	0.33994	2.78285e-09	4.26361e-05
C4B63_207g22	ATP-dependent RNA helicase HEL67	5.93893	0.997345	2.86892e-09	4.39547e-05
C4B63_153g14	trans-sialidase, Group VIII	5.93308	1.69586	2.97298e-09	4.55491e-05
C4B63_317g18	Trypomastigote, Alanine, Serine and Valine rich protein (TASV), subfamily C	5.92693	1.18902	3.08651e-09	4.72884e-05
C4B63_43g161	ATP-dependent RNA helicase SUB2	5.89183	0.678285	3.81938e-09	5.85167e-05
C4B63_15g370	trans-sialidase, Group VI	5.88401	1.68531	4.00442e-09	6.13517e-05
C4B63_45g84	conserved hypothetical protein	5.87525	0.544985	4.22194e-09	6.46844e-05
C4B63_10g159	hypothetical Zinc-finger containing protein	5.86595	0.600099	4.46577e-09	6.842e-05
C4B63_18g180	Tetratricopeptide repeat protein 39B	5.83844	0.517535	5.26909e-09	8.07277e-05
C4B63_52g37	conserved hypothetical protein	5.83727	0.972141	5.30643e-09	8.12999e-05
C4B63_51g208	mucin TcMUCI	5.8271	0.884605	5.64003e-09	8.64108e-05
C4B63_6g532	Putative trans-acting enoyl reductase MT2525	5.78949	0.429239	7.05995e-09	0.000108165
C4B63_3g495	trans-sialidase, Group VI	5.78577	2.08443	7.21823e-09	0.00011059
C4B63_3g938	trans-sialidase, Group VI	5.76317	1.84793	8.25497e-09	0.000126474
C4B63_112g34	surface protease GP63	5.73596	2.04695	9.69602e-09	0.000148553
C4B63_27g191	conserved hypothetical protein	5.71646	0.85167	1.08764e-08	0.000166638
C4B63_1g82	trans-sialidase, Group II	5.71027	2.56879	1.12799e-08	0.00017282
C4B63_24g250	trans-sialidase, Group V	5.69229	1.71527	1.25345e-08	0.000192041
C4B63_1g1091	trans-sialidase	5.6655	1.70933	1.46597e-08	0.000224602
C4B63_11g373	trans-sialidase, Group V	5.66509	2.13854	1.46944e-08	0.000225133
C4B63_296g27	trans-sialidase, Group V	5.66014	2.18004	1.51246e-08	0.000231723
C4B63_1g756	surface protease GP63	5.63806	1.63875	1.71979e-08	0.000263489
C4B63_79g89	RNA helicase	5.60589	0.689631	2.07186e-08	0.00031743
C4B63_85g50	conserved hypothetical protein	5.57242	0.446616	2.51219e-08	0.000384893
C4B63_3g4692c	ubiquitin-conjugating enzyme E2	5.54329	0.606794	2.96848e-08	0.000454801
C4B63_87g82	UDP-Gal or UDP-GlcNAc-dependent glycosyltransferase	5.51261	1.0182	3.53558e-08	0.000541686
C4B63_29g352	Mucin-associated surface protein (MASP)	5.50936	2.06413	3.60135e-08	0.000551763
C4B63_15g253	trans-sialidase, Group V	5.49646	2.16561	3.87484e-08	0.000593665
C4B63_18g293	heat shock 70 kDa protein, mitochondrial precursor	5.48087	0.352382	4.2324e-08	0.000648446
C4B63_4g427	RNA-binding protein	5.41755	0.505133	6.0421e-08	0.000925711
C4B63_99g70	Mucin-associated surface protein (MASP)	5.40316	1.27821	6.54787e-08	0.0010032
C4B63_1g779	Mucin-associated surface protein (MASP)	5.39342	1.58048	6.91291e-08	0.00105913
C4B63_23g28	kinetoplastid-specific dual specificity phosphatase	5.38559	0.49222	7.22062e-08	0.00110627
C4B63_3g897	trans-sialidase, Group VI	5.36838	1.8578	7.94453e-08	0.00121718
C4B63_507g5	mucin TcMUC	5.36511	0.936889	8.0898e-08	0.00123944
C4B63_54g24	ATP-dependent DEAD/H RNA helicase	5.36048	0.432934	8.3e-08	0.00127164
C4B63_157g40	trans-sialidase, Group II	5.33975	1.2639	9.30755e-08	0.00142601
C4B63_63g95	poly(A)-specific ribonuclease PARN	5.3306	0.647211	9.78913e-08	0.00149979
C4B63_1g959	Mucin-associated surface protein (MASP)	5.32311	1.63981	1.0201e-07	0.00156289
C4B63_38g174	conserved hypothetical protein	5.30245	0.528332	1.1426e-07	0.00175057
C4B63_20g136	DNA-directed RNA polymerases I, II, and III subunit RPABC2	5.29481	0.86859	1.19138e-07	0.00182531
C4B63_21g42	PAB1-binding protein	5.29389	0.55258	1.19739e-07	0.00183452
C4B63_106g72	trans-sialidase, Group V	5.24253	3.13018	1.58386e-07	0.00242663
C4B63_32g187	trans-sialidase, Group V	5.24157	1.85917	1.59218e-07	0.00243938
C4B63_3g380	Mucin-associated surface protein (MASP)	5.23856	1.85661	1.61831e-07	0.00247942
C4B63_62g100	trans-sialidase, Group II	5.23129	1.59476	1.68332e-07	0.00257902
C4B63_23g1229c	ribosomal protein L39	5.20691	0.305411	1.92007e-07	0.00294173
C4B63_39g147	trans-sialidase, Group V	5.20182	2.04599	1.97349e-07	0.00302358
C4B63_103g65	trans-sialidase, Group VI	5.19437	1.892	2.05418e-07	0.0031472
C4B63_45g79	conserved hypothetical protein	5.1838	0.612703	2.17412e-07	0.00333096
C4B63_144g9	mucin TcMUCII	5.1554	1.08056	2.53096e-07	0.00387769
C4B63_42g246	GMP synthase [glutamine-hydrolyzing] subunit A	5.15484	0.500509	2.5385e-07	0.00388924
C4B63_220g13	cyclophilin	5.15315	1.00529	2.5615e-07	0.00392448
C4B63_16g142	trans-sialidase, Group II	5.15169	1.60816	2.58146e-07	0.00395505
C4B63_11g401	trans-sialidase, Group V	5.11871	1.96165	3.07638e-07	0.00471333
C4B63_35g170	recombination initiation protein NBS1	5.10577	0.641028	3.29447e-07	0.00504746
C4B63_13g957c	conserved hypothetical protein	5.09463	0.844807	3.49431e-07	0.00535364
C4B63_14g70	flagellum targeting protein kharon1	5.06696	0.292973	4.04214e-07	0.00619296
C4B63_5g219	Mucin-associated surface protein (MASP)	5.05927	1.19954	4.20858e-07	0.00644797
C4B63_115g33	trans-sialidase, Group V	5.05868	1.95472	4.22167e-07	0.00646802
C4B63_483g4	retrotransposon hot spot (RHS) protein	5.03865	0.544439	4.68825e-07	0.00718287
C4B63_12g400	conserved hypothetical protein	5.03438	0.611973	4.79393e-07	0.00734478
C4B63_4g90	ATP-dependent RNA helicase HEL67	5.02039	0.997313	5.15659e-07	0.00790041
C4B63_30g116	target of rapamycin (TOR) kinase 1	5.01547	1.41713	5.2905e-07	0.00810557
C4B63_14g206	conserved hypothetical protein	5.00657	0.923462	5.54092e-07	0.00848924
C4B63_52g170	cytoskeleton associated protein	5.0054	0.298425	5.57474e-07	0.00854106
C4B63_148g35	zinc-finger protein 2	5.00354	0.853881	5.62876e-07	0.00862382
C4B63_67g26	trans-sialidase, Group II	4.99725	1.70643	5.81542e-07	0.0089098
C4B63_9g389	ras-related protein Rab21	4.98805	0.685316	6.09908e-07	0.0093444
C4B63_17g324	UDP-Gal or UDP-GlcNAc-dependent glycosyltransferase	4.98621	1.21463	6.15742e-07	0.00943378
C4B63_9g97	trans-sialidase, Group V	4.97854	2.70254	6.40658e-07	0.00981553
C4B63_41g263	trans-sialidase, Group IV	4.97698	1.12777	6.45842e-07	0.00989495
C4B63_5g376	trans-sialidase, Group V	4.954	1.9703	7.27032e-07	0.0111389
C4B63_35g193	trans-sialidase, Group VIII	4.95385	1.59226	7.27598e-07	0.0111475
C4B63_117g59	trans-sialidase, Group II	4.9491	2.1036	7.45592e-07	0.0114232
C4B63_35g112	Iron-sulfur assembly protein 1	4.94876	0.70985	7.46862e-07	0.0114427
C4B63_1g941	trans-sialidase, Group V	4.94579	2.07324	7.58357e-07	0.0116188
C4B63_55g67	DNA-directed rna polymerase I largest subunit	4.94339	0.573857	7.67777e-07	0.0117631
C4B63_5g307	trans-sialidase, Group V	4.8979	1.82315	9.68684e-07	0.0148412
C4B63_427g3	surface protease GP63	4.89699	1.56839	9.73171e-07	0.01491
C4B63_5g368	trans-sialidase, Group V	4.88464	1.89052	1.03616e-06	0.015875
C4B63_90g90	Mucin-associated surface protein (MASP)	4.87561	1.51912	1.08472e-06	0.0166189
C4B63_8g93	trans-sialidase, Group V	4.84123	2.04963	1.29038e-06	0.0197698
C4B63_27g337	trans-sialidase, Group V	4.83258	2.14763	1.34777e-06	0.0206492
C4B63_259g18	trans-sialidase, Group II	4.81941	1.73846	1.43986e-06	0.0220601
C4B63_1g159	Mucin-associated surface protein (MASP)	4.81015	1.66365	1.50814e-06	0.0231062
C4B63_2g510	arginyl-tRNA synthetase	4.79769	0.488713	1.60503e-06	0.0245907
C4B63_2g507	zinc-finger protein	4.77097	0.650857	1.83339e-06	0.0280894
C4B63_4g511	zinc-finger protein	4.74645	0.766183	2.07013e-06	0.0317165
C4B63_64g186	trans-sialidase, Group V	4.71199	2.12055	2.45313e-06	0.0375844
C4B63_22g77	conserved hypothetical protein	4.70586	0.65916	2.52803e-06	0.038732
C4B63_123g31	surface protease GP63	4.69057	1.32483	2.72438e-06	0.0417403
C4B63_15g77	trans-sialidase, Group V	4.66755	2.11805	3.04816e-06	0.0467008
C4B63_30g287	conserved hypothetical protein	4.66112	1.0232	3.14496e-06	0.048184
C4B63_9g287	Phosphoenolpyruvate carboxykinase [ATP], glycosomal	4.65923	0.478217	3.174e-06	0.0486288

## Sheet: early_mid_amast_5
Supplementary File 1: Marker genes for scRNA-seq clusters
f. Genes significantly upregulated in early_mid_amast_5 cluster
Gene Id	Product Description	scores	logFC	pvals	pvals_adj
C4B63_113g30	trans-sialidase, Group V	38.2333	2.99977	0	0
C4B63_12g2035c	trans-sialidase, Group V	24.9906	2.19836	7.73213e-138	1.18464e-133
C4B63_12g242	cysteine peptidase	20.552	2.18771	7.38561e-94	1.13155e-89
C4B63_13g128	chaperonin HSP60, mitochondrial precursor	19.4044	1.18087	7.08151e-84	1.08496e-79
C4B63_14g5	Tubulin--tyrosine ligase-like protein 12	16.3284	0.539447	6.19528e-60	9.49179e-56
C4B63_153g40	SKP1-like protein	15.3753	1.10669	2.39841e-53	3.6746e-49
C4B63_16g157	retrotransposon hot spot protein (RHS)	14.3103	1.29231	1.88717e-46	2.89133e-42
C4B63_18g216	lysosomal/endosomal membrane protein p67(fragment)	13.4954	1.09502	1.66441e-41	2.55004e-37
C4B63_18g287	3-hydroxy-3-methylglutaryl-CoA synthase	13.4846	1.14893	1.92797e-41	2.95385e-37
C4B63_1g346	Double RNA binding domain protein 3	11.786	0.610535	4.61181e-32	7.06576e-28
C4B63_20g187	conserved hypothetical protein	11.6601	0.955611	2.03736e-31	3.12144e-27
C4B63_21g273	cysteine peptidase C (CPC)	11.54	0.814278	8.28849e-31	1.26988e-26
C4B63_23g28	mucin TcMUCII	11.4588	0.389462	2.12539e-30	3.2563e-26
C4B63_26g253	conserved hypothetical protein	11.1492	1.66817	7.22814e-29	1.10742e-24
C4B63_2g235	Eukaryotic initiation factor 4A-1	10.6737	0.655096	1.35067e-26	2.06936e-22
C4B63_2g456	conserved hypothetical protein	10.0453	1.02575	9.63538e-24	1.47624e-19
C4B63_30g150	heat shock 70 kDa protein, mitochondrial precursor	10.0232	0.751676	1.20484e-23	1.84593e-19
C4B63_32g1409c	Co-chaperone protein P23	9.94401	0.409722	2.6783e-23	4.10342e-19
C4B63_32g225	conserved hypothetical protein	9.54822	1.91475	1.3195e-21	2.02161e-17
C4B63_32g229	amastin	9.49983	1.95806	2.10226e-21	3.22088e-17
C4B63_32g230	hexose transporter	8.84677	0.485936	9.00854e-19	1.3802e-14
C4B63_341g12	protein tyrosine phosphatase	8.81348	0.929446	1.21319e-18	1.85873e-14
C4B63_34g216	heat shock protein 70 (hsp70)(fragment)	8.55324	0.533151	1.19681e-17	1.83362e-13
C4B63_35g170	lipase	8.47034	2.52741	2.44689e-17	3.74888e-13
C4B63_35g179	amastin	8.05079	1.18995	8.22635e-16	1.26036e-11
C4B63_361g15	heat shock protein 85	7.77753	0.31699	7.3953e-15	1.13303e-10
C4B63_38g46	conserved hypothetical protein	7.7202	0.835259	1.16147e-14	1.77949e-10
C4B63_41g154	trans-sialidase, Group V	7.7048	1.95456	1.31053e-14	2.00786e-10
C4B63_44g117	folate/pteridine transporter	7.03378	1.57511	2.01013e-12	3.07971e-08
C4B63_48g132	regulatory subunit of protein kinase a-like protein	6.95729	1.04733	3.46879e-12	5.31454e-08
C4B63_48g134	universal minicircle sequence binding protein	6.90933	0.576093	4.86957e-12	7.46066e-08
C4B63_48g92	recombination initiation protein NBS1	6.71844	1.09052	1.83678e-11	2.81412e-07
C4B63_48g95	cysteine peptidase inhibitor (Chagasin)	6.66829	0.642829	2.58808e-11	3.96519e-07
C4B63_49g192	stress-inducible protein STI1-like(fragment)	6.62012	0.580532	3.58919e-11	5.49899e-07
C4B63_49g193	histidine ammonia-lyase	6.44838	0.783574	1.13052e-10	1.73207e-06
C4B63_4g429	trans-sialidase, Group II	6.3584	2.39477	2.03866e-10	3.12343e-06
C4B63_4g515	clathrin heavy chain	6.2758	0.512302	3.47843e-10	5.32931e-06
C4B63_51g210	inositol 5-phosphatase 1	6.24086	1.41408	4.35175e-10	6.66732e-06
C4B63_51g213	zinc-finger protein 2	6.02773	0.317981	1.66282e-09	2.5476e-05
C4B63_58g125	RNA-binding protein	6.01333	0.749576	1.81749e-09	2.78458e-05
C4B63_58g220	conserved hypothetical protein	5.96958	0.651489	2.37862e-09	3.64428e-05
C4B63_59g115	RNA-binding protein 42 (RNA-binding motif protein 42)	5.89005	0.379538	3.86076e-09	5.91507e-05
C4B63_61g146	kinetoplastid-specific dual specificity phosphatase	5.62473	0.705859	1.85795e-08	0.000284656
C4B63_63g35	GPI inositol deacylase precursor	5.39426	1.19638	6.88047e-08	0.00105416
C4B63_6g311	ring finger containing protein	5.29594	0.707806	1.18405e-07	0.00181409
C4B63_6g525	Ribonuclease P protein subunit p25-like protein	5.03215	0.288594	4.85001e-07	0.0074307
C4B63_79g1	R27-2 protein	4.98671	0.71516	6.1416e-07	0.00940955
C4B63_7g209	conserved hypothetical protein	4.93652	0.511057	7.9528e-07	0.0121845
C4B63_7g236	conserved hypothetical protein	4.92004	1.52957	8.65247e-07	0.0132565
C4B63_83g85	Golgi/lysosome glycoprotein 1	4.91841	0.747294	8.72507e-07	0.0133677
C4B63_85g50	tryparedoxin peroxidase	4.87479	0.665292	1.08922e-06	0.0166879
C4B63_85g83	cystinosin	4.77869	1.19108	1.76444e-06	0.0270331
C4B63_87g15	mucin TcSMUGS	4.70669	0.97644	2.51771e-06	0.0385739

## Sheet: epi_meta_trans_6
Supplementary File 1: Marker genes for scRNA-seq clusters
g. Genes significantly upregulated in epi_meta_trans_6 cluster
Gene Id	Product Description	scores	logFC	pvals	pvals_adj
C4B63_106g1	cysteine peptidase, Clan CA, family C51	57.0003	4.64738	0	0
C4B63_9g333	cysteine peptidase, Clan CA, family C51	51.6053	4.35951	0	0
C4B63_101g12	sterol 24-c-methyltransferase	46.3635	3.95291	0	0
C4B63_113g42	thiol-dependent reductase 1	43.1368	3.84351	0	0
C4B63_34g1526c	mucin TcSMUGL	39.0139	3.77325	0	0
C4B63_51g126	alpha tubulin	37.6988	2.34086	0	0
C4B63_7g299	conserved hypothetical protein	36.1933	3.04153	7.75394e-287	1.18798e-282
C4B63_2g199	prostaglandin F2alpha synthase	31.0762	2.77408	5.04743e-212	7.73317e-208
C4B63_63g35	histidine ammonia-lyase	30.4814	2.59483	4.6033e-204	7.05272e-200
C4B63_32g206	fatty acid desaturase	30.2855	2.28275	1.78127e-201	2.72908e-197
C4B63_279g11	alpha tubulin	30.104	2.28073	4.29265e-199	6.57677e-195
C4B63_49g192	cysteine peptidase C (CPC)	27.3588	1.93702	8.48597e-165	1.30014e-160
C4B63_13g117	conserved hypothetical protein	26.7151	1.89995	3.14229e-157	4.81431e-153
C4B63_11g40	urocanate hydratase	25.8838	2.58532	1.01373e-147	1.55314e-143
C4B63_2g765	cystathione gamma lyase	24.7487	1.97241	3.2008e-135	4.90394e-131
C4B63_2g411	conserved hypothetical protein	23.7031	2.10711	3.3497e-124	5.13207e-120
C4B63_6g537	P27 protein	23.6893	1.74666	4.64796e-124	7.12114e-120
C4B63_194g17	phosphate-repressible phosphate permease	23.4553	2.12734	1.16838e-121	1.79007e-117
C4B63_12g175	Protein Associated with Differentiation	23.0366	3.09446	2.00639e-117	3.07399e-113
C4B63_70g116	amino acid permease/transporter	22.7936	2.27239	5.30262e-115	8.12415e-111
C4B63_60g133	protein tyrosine phosphatase-like protein	22.6271	1.94136	2.34641e-113	3.59493e-109
C4B63_12g330	ATP synthase subunit beta, mitochondrial	22.4685	1.57695	8.43292e-112	1.29201e-107
C4B63_161g32	amino acid transporter	22.4514	1.70672	1.24007e-111	1.89991e-107
C4B63_11g67	3-oxo-5-alpha-steroid 4-dehydrogenase	22.4421	1.59409	1.52906e-111	2.34267e-107
C4B63_9g377	Present in the outer mitochondrial membrane proteome 22	21.958	2.18419	7.2548e-107	1.11151e-102
C4B63_2g229	mitochondrial phosphate transporter	21.8631	1.52899	5.83625e-106	8.94172e-102
C4B63_52g63	fatty acid elongase	21.4447	1.78564	5.11878e-102	7.84248e-98
C4B63_14g70	flagellum targeting protein kharon1	21.1777	1.4907	1.53229e-99	2.34763e-95
C4B63_93g73	protein kinase	21.038	1.93753	2.94593e-98	4.51346e-94
C4B63_13g352	cytosolic nonspecific dipeptidase	20.3114	1.89868	1.01947e-91	1.56193e-87
C4B63_81g62	glutamine aminotransferase	19.8042	2.17616	2.73614e-87	4.19204e-83
C4B63_34g216	mucin TcSMUGS	19.3042	2.21208	4.95345e-83	7.58918e-79
C4B63_34g297	Mitochondrial outer membrane protein porin	19.2408	1.61982	1.68425e-82	2.58044e-78
C4B63_20g137	leucine-rich repeat protein (LRRP)	19.0671	1.52607	4.73428e-81	7.25339e-77
C4B63_4g189	alcohol dehydrogenase	19.0445	2.90694	7.30255e-81	1.11882e-76
C4B63_20g178	dihydrolipoyl dehydrogenase	18.9299	1.45239	6.46862e-80	9.91057e-76
C4B63_333g19	alpha tubulin	18.9184	2.07968	8.05234e-80	1.2337e-75
C4B63_207g13	prostaglandin F synthase	18.6554	1.98193	1.14112e-77	1.74831e-73
C4B63_84g25	sterol C-24 reductase	18.6187	2.65286	2.26635e-77	3.47227e-73
C4B63_14g220c	kinetoplast DNA-associated protein	18.272	1.42755	1.38213e-74	2.11756e-70
C4B63_202g29	cysteine peptidase(fragment)	18.0323	1.96221	1.08666e-72	1.66488e-68
C4B63_207g15	prostaglandin F synthase	18.0016	2.07229	1.89225e-72	2.89912e-68
C4B63_170g1	conserved hypothetical protein	17.9609	2.22976	3.94346e-72	6.04178e-68
C4B63_52g312c	calpain-like cysteine peptidase	17.4507	1.39605	3.39964e-68	5.20859e-64
C4B63_7g143	Tubulin polymerization-promoting protein family member 2	17.4484	1.31395	3.53987e-68	5.42344e-64
C4B63_52g143	Bifunctional NAD(P)H-hydrate repair enzyme	17.3456	1.42445	2.12928e-67	3.26227e-63
C4B63_85g83	Eukaryotic initiation factor 4A-1	17.1827	1.25346	3.57672e-66	5.47989e-62
C4B63_22g162	cysteine peptidase, Clan CA, family C2	17.0702	1.57599	2.47307e-65	3.78899e-61
C4B63_19g183	cyclophilin a	16.9947	1.23875	8.98946e-65	1.37727e-60
C4B63_32g244	STOP axonemal protein	16.8975	1.42075	4.69408e-64	7.1918e-60
C4B63_2g1634c	conserved hypothetical protein	16.8099	1.38077	2.06353e-63	3.16154e-59
C4B63_84g69	conserved hypothetical protein	16.6325	2.181	4.05287e-62	6.20941e-58
C4B63_12g232	Lanosterol 14-alpha demethylase	16.6293	1.33606	4.27581e-62	6.55097e-58
C4B63_4g515	conserved hypothetical protein	16.6187	1.38469	5.09864e-62	7.81163e-58
C4B63_28g149	conserved hypothetical protein	16.5832	1.78244	9.21653e-62	1.41207e-57
C4B63_7g72	conserved hypothetical protein	16.4612	1.55889	6.97252e-61	1.06826e-56
C4B63_20g219	kinetoplast-associated protein 3	16.187	1.70992	6.2243e-59	9.53626e-55
C4B63_44g146	Vacuolar proton pyrophosphatase 1	16.1866	1.20421	6.27395e-59	9.61232e-55
C4B63_7g438	glutamate dehydrogenase	16.1637	1.49811	9.09968e-59	1.39416e-54
C4B63_9g383	conserved hypothetical protein	16.1069	2.07852	2.28063e-58	3.49415e-54
C4B63_22g163	calpain cysteine peptidase	15.8533	1.49037	1.33471e-56	2.04491e-52
C4B63_43g134	cytochrome c oxidase subunit VI	15.8337	1.25884	1.82254e-56	2.79232e-52
C4B63_22g738c	calpain-like cysteine peptidase	15.7619	1.40458	5.68609e-56	8.71166e-52
C4B63_12g221	pyruvate phosphate dikinase	15.6905	1.13565	1.75767e-55	2.69293e-51
C4B63_289g4	glutamate dehydrogenase	15.5539	1.34245	1.49595e-54	2.29194e-50
C4B63_24g202	conserved hypothetical protein	15.551	1.31378	1.56748e-54	2.40154e-50
C4B63_41g212	cytochrome oxidase subunit IV	15.5316	1.37245	2.11929e-54	3.24697e-50
C4B63_52g64	fatty acid elongase	15.5266	1.43137	2.293e-54	3.5131e-50
C4B63_42g61	amastin	15.5172	2.27621	2.65295e-54	4.06459e-50
C4B63_11g74	pyruvate dehydrogenase E1 beta subunit	15.4911	1.26835	3.98319e-54	6.10265e-50
C4B63_16g302	3-ketoacyl-CoA thiolase	15.4872	1.37764	4.2348e-54	6.48814e-50
C4B63_22g161	calpain-like cysteine peptidase	15.4521	1.18262	7.30399e-54	1.11904e-49
C4B63_351g27c	small myristoylated protein-1	15.4261	1.56743	1.09273e-53	1.67417e-49
C4B63_12g346	conserved hypothetical protein	15.1409	1.17783	8.69946e-52	1.33284e-47
C4B63_10g459	conserved hypothetical protein	15.1122	1.22807	1.3465e-51	2.06297e-47
C4B63_16g120	lathosterol oxidase	15.0042	1.13965	6.89374e-51	1.05619e-46
C4B63_6g149	zinc-finger protein family member	14.8239	1.49699	1.02605e-49	1.57201e-45
C4B63_4g534	conserved hypothetical protein	14.636	1.08925	1.65448e-48	2.53484e-44
C4B63_51g117	Uncharacterized protein PB7E8.02	14.5575	1.54068	5.23355e-48	8.01832e-44
C4B63_75g56	CHAT domain containing protein	14.5244	1.27997	8.4906e-48	1.30085e-43
C4B63_4g324	aconitase	14.4314	1.32478	3.28347e-47	5.0306e-43
C4B63_4g188	Elongation factor Tu, mitochondrial	14.4055	1.19893	4.77625e-47	7.31769e-43
C4B63_43g160	conserved hypothetical protein	14.2332	1.18558	5.7053e-46	8.74108e-42
C4B63_6g104	mitochondrial RNA binding protein	14.199	1.06254	9.2943e-46	1.42398e-41
C4B63_2g700	conserved hypothetical protein	14.1457	1.06503	1.98645e-45	3.04344e-41
C4B63_25g313	Putrescine-cadaverine transporter	14.0882	1.44353	4.48553e-45	6.87228e-41
C4B63_38g39	actin 3	14.0603	1.58383	6.66083e-45	1.02051e-40
C4B63_16g155	dehydrogenases/reductases (SDR)	14.041	1.06733	8.74152e-45	1.33929e-40
C4B63_12g17	dynein heavy chain	13.9743	1.16527	2.23771e-44	3.4284e-40
C4B63_78g46	peptide methionine sulfoxide reductase	13.8679	1.30778	9.91354e-44	1.51885e-39
C4B63_18g167	cytochrome p450-like protein	13.7373	1.73452	6.06616e-43	9.29397e-39
C4B63_22g743c	calpain-like cysteine peptidase	13.6629	1.67023	1.69156e-42	2.59164e-38
C4B63_6g220	glycosomal membrane protein	13.5455	1.03186	8.42344e-42	1.29056e-37
C4B63_55g287c	cytochrome c	13.5425	1.14641	8.77296e-42	1.34411e-37
C4B63_76g23	cytoskeleton associated protein	13.4539	1.78079	2.9202e-41	4.47403e-37
C4B63_12g405	cytochrome P450	13.4398	1.34657	3.53216e-41	5.41162e-37
C4B63_43g170	conserved hypothetical protein	13.4119	1.34099	5.14925e-41	7.88916e-37
C4B63_34g372	cytochrome b-domain protein	13.3909	2.0561	6.83418e-41	1.04706e-36
C4B63_4g184	citrate synthase	13.3636	1.35881	9.86522e-41	1.51145e-36
C4B63_2g30	rieske iron-sulfur protein, mitochondrial precursor	13.3482	1.14151	1.2136e-40	1.85936e-36
C4B63_17g81	Staphylococcal nuclease domain-containing protein 1	13.3345	1.22884	1.45902e-40	2.23536e-36
C4B63_9g494	cytochrome-b5 reductase	13.3316	1.27257	1.5163e-40	2.32313e-36
C4B63_3g1125	short chain dehydrogenase	13.237	1.39832	5.36224e-40	8.21548e-36
C4B63_39g336	S-adenosylhomocysteine hydrolase	13.0664	1.10218	5.12381e-39	7.85019e-35
C4B63_138g113c	calmodulin	13.025	1.01327	8.82219e-39	1.35165e-34
C4B63_19g692c	dynein light chain	12.8595	1.05786	7.60726e-38	1.16551e-33
C4B63_76g17	conserved hypothetical protein	12.8328	2.30344	1.07375e-37	1.6451e-33
C4B63_31g80	Calcium ATPase SERCA-like	12.8208	1.25662	1.25443e-37	1.92191e-33
C4B63_112g23	pantothenate kinase subunit	12.8017	1.07081	1.60456e-37	2.45834e-33
C4B63_8g560	Adenine phosphoribosyltransferase	12.7351	1.01056	3.77385e-37	5.78191e-33
C4B63_6g2366c	UPF0382 membrane protein HI 1073	12.703	1.44388	5.69154e-37	8.72001e-33
C4B63_42g70	p22 protein precursor	12.5797	1.01608	2.72931e-36	4.18158e-32
C4B63_58g126	ubiquitin-conjugating enzyme variant Kua homologue	12.5359	1.22211	4.74697e-36	7.27283e-32
C4B63_21g268	folate/pteridine transporter	12.439	1.53172	1.60458e-35	2.45837e-31
C4B63_85g50	conserved hypothetical protein	12.4127	1.04041	2.22865e-35	3.41452e-31
C4B63_2g786	ubiquitin-activating enzyme E1	12.4001	0.958528	2.60874e-35	3.99685e-31
C4B63_97g19	pyruvate dehydrogenase E1 component alpha subunit	12.3569	0.998658	4.47019e-35	6.84878e-31
C4B63_7g313	amidinotransferase	12.3446	1.47294	5.20998e-35	7.98221e-31
C4B63_11g29	2,4-dihydroxyhept-2-ene-1,7-dioic acid aldolase	12.3353	1.68136	5.84844e-35	8.9604e-31
C4B63_7g209	Ribonuclease P protein subunit p25-like protein	12.306	0.940345	8.40833e-35	1.28824e-30
C4B63_85g54	fatty acyl CoA synthetase 2	12.2835	1.08134	1.11056e-34	1.70149e-30
C4B63_34g285	imidazolonepropionase	12.1143	1.29915	8.87425e-34	1.35962e-29
C4B63_8g486	trypanothione/tryparedoxin dependent peroxidase 2	11.9733	1.38179	4.90375e-33	7.51304e-29
C4B63_20g153	pyrroline-5-carboxylate synthetase-like protein	11.9516	1.1133	6.36556e-33	9.75267e-29
C4B63_32g225	3-hydroxy-3-methylglutaryl-CoA synthase	11.932	0.966684	8.05793e-33	1.23456e-28
C4B63_4g347	conserved hypothetical protein	11.9002	1.3617	1.18027e-32	1.80829e-28
C4B63_32g52	Succinate dehydrogenase [ubiquinone] flavoprotein subunit, mitochondrial	11.8361	1.31533	2.54018e-32	3.89181e-28
C4B63_87g8	glutamamyl carboxypeptidase	11.8306	2.11572	2.71284e-32	4.15634e-28
C4B63_138g27	calmodulin	11.8152	1.1482	3.25682e-32	4.98978e-28
C4B63_49g921c	conserved hypothetical protein	11.7717	1.08898	5.46114e-32	8.36701e-28
C4B63_44g125	conserved hypothetical protein	11.7715	1.25611	5.47383e-32	8.38646e-28
C4B63_52g170	cytoskeleton associated protein	11.7518	0.900288	6.91303e-32	1.05915e-27
C4B63_18g288	heat shock 70 kDa protein, mitochondrial precursor	11.7119	1.02644	1.10818e-31	1.69784e-27
C4B63_212g9	Protein Associated with Differentiation	11.7108	2.5738	1.12271e-31	1.7201e-27
C4B63_113g65	protein tyrosine phosphatase	11.6968	1.01181	1.3241e-31	2.02865e-27
C4B63_18g282	reticulon domain protein	11.6962	0.901061	1.33346e-31	2.04299e-27
C4B63_282g12	ribose 5-phosphate isomerase type B	11.6753	1.55696	1.70402e-31	2.61072e-27
C4B63_44g221	cytoskeleton-associated protein CAP5.5	11.6617	0.964059	1.99962e-31	3.06361e-27
C4B63_4g545	RNA-binding protein 4	11.6141	1.34893	3.49534e-31	5.3552e-27
C4B63_2g433	conserved hypothetical protein	11.5648	0.884251	6.21255e-31	9.51825e-27
C4B63_4g475	histone H3 variant V	11.5204	0.934959	1.0411e-30	1.59507e-26
C4B63_6g256	2-oxoglutarate dehydrogenase, E2 component, dihydrolipoamide succinyltransferase	11.4916	1.03605	1.45389e-30	2.22751e-26
C4B63_48g134	clathrin heavy chain	11.4577	0.88679	2.15247e-30	3.2978e-26
C4B63_32g236	transketolase	11.3586	0.988319	6.7191e-30	1.02943e-25
C4B63_45g139	serine/threonine protein kinase	11.3561	1.44003	6.91364e-30	1.05924e-25
C4B63_9g319	heterogeneous nuclear ribonucleoprotein H/F	11.3211	1.10916	1.03119e-29	1.57988e-25
C4B63_8g61	heat shock protein 70 (hsp70)	11.2876	0.907243	1.51151e-29	2.31579e-25
C4B63_52g313c	calpain-like cysteine peptidase	11.2785	1.15509	1.67635e-29	2.56834e-25
C4B63_51g112	conserved hypothetical protein	11.2635	1.43945	1.98793e-29	3.0457e-25
C4B63_30g145	electron-transfer-flavoprotein, alpha polypeptide	11.2559	0.97911	2.16581e-29	3.31824e-25
C4B63_20g10	D-isomer specific 2-hydroxyacid dehydrogenase-protein	11.2015	0.951724	4.01062e-29	6.14467e-25
C4B63_114g35	conserved hypothetical protein	11.1354	0.918297	8.43273e-29	1.29198e-24
C4B63_30g187	deoxyuridine triphosphatase	11.134	1.06432	8.56617e-29	1.31242e-24
C4B63_12g334	cytochrome oxidase subunit VII	11.0689	0.883972	1.7761e-28	2.72117e-24
C4B63_24g203	conserved hypothetical protein	11.0472	1.01929	2.26159e-28	3.46498e-24
C4B63_235g1	rhodanese-like domain containing protein	11.0241	1.62528	2.92592e-28	4.4828e-24
C4B63_19g103	RNA-binding protein	11.0134	1.01823	3.29402e-28	5.04676e-24
C4B63_333g12	beta tubulin	11.004	0.841622	3.65717e-28	5.60315e-24
C4B63_28g60	fumarate hydratase	10.9389	1.33699	7.51151e-28	1.15084e-23
C4B63_61g127	histone H2A variant Z	10.9235	1.07935	8.89709e-28	1.36312e-23
C4B63_485g5	glutamamyl carboxypeptidase(fragment)	10.9234	2.2935	8.90532e-28	1.36438e-23
C4B63_34g161	mucin TcSMUGL	10.9203	1.95836	9.21406e-28	1.41169e-23
C4B63_11g45	Metallocarboxypeptidase 1	10.8829	1.49128	1.39003e-27	2.12966e-23
C4B63_35g179	protein tyrosine phosphatase	10.8483	0.896363	2.03244e-27	3.1139e-23
C4B63_6g421	proteasome regulatory non-ATPase subunit 2	10.7606	1.10264	5.28349e-27	8.09484e-23
C4B63_22g172	beta tubulin	10.7364	0.873226	6.86641e-27	1.052e-22
C4B63_7g135	Hydroxymethylglutaryl-CoA lyase, mitochondrial	10.7095	1.03973	9.18584e-27	1.40736e-22
C4B63_19g43	1,2-Dihydroxy-3-keto-5-methylthiopentene dioxygenase	10.6972	1.17833	1.04895e-26	1.60709e-22
C4B63_46g12	dynein heavy chain	10.6957	0.991374	1.06637e-26	1.63378e-22
C4B63_2g208c	aminopeptidase P	10.6624	1.09628	1.52604e-26	2.33804e-22
C4B63_11g8	succinyl-CoA synthetase alpha subunit	10.6547	0.826074	1.65821e-26	2.54054e-22
C4B63_56g86	methylthioadenosine phosphorylase	10.583	1.32362	3.57145e-26	5.47182e-22
C4B63_263g4	amidinotransferase	10.5597	1.66354	4.57962e-26	7.01643e-22
C4B63_54g18	serine palmitoyltransferase	10.5426	1.3116	5.49739e-26	8.42255e-22
C4B63_41g207	conserved hypothetical protein	10.5087	0.997548	7.87482e-26	1.2065e-21
C4B63_9g228	Mitogen-activated protein kinase kinase 1a	10.4909	1.58648	9.50985e-26	1.457e-21
C4B63_39g344	14-3-3 protein 1	10.4868	0.8493	9.92912e-26	1.52124e-21
C4B63_128g42	paraflagellar rod component par4	10.4421	1.19598	1.59189e-25	2.43893e-21
C4B63_20g45	conserved hypothetical protein	10.4253	0.857642	1.90138e-25	2.9131e-21
C4B63_57g113	Flagellar Member 2	10.3891	1.15129	2.7794e-25	4.25831e-21
C4B63_6g113	ribonucleoside-diphosphate reductase large chain	10.3783	1.17223	3.11228e-25	4.76832e-21
C4B63_101g6	tyrosine aminotransferase	10.3761	1.19475	3.1864e-25	4.88188e-21
C4B63_8g508	protein disulfide isomerase	10.3624	0.812933	3.6752e-25	5.63077e-21
C4B63_2g453	conserved hypothetical protein	10.3594	1.25797	3.79327e-25	5.81167e-21
C4B63_10g1811c	cofilin/actin depolymerizing factor	10.3445	0.808098	4.43218e-25	6.79055e-21
C4B63_25g240	Macro domain containing protein	10.3124	1.56802	6.19244e-25	9.48743e-21
C4B63_70g94	PIF1 helicase-like protein	10.3073	1.2118	6.53318e-25	1.00095e-20
C4B63_21g261	isocitrate dehydrogenase [NADP], mitochondrial precursor	10.2735	1.14448	9.27497e-25	1.42102e-20
C4B63_46g91	leucyl-tRNA synthetase	10.2585	0.975065	1.08391e-24	1.66066e-20
C4B63_9g235	RNA-binding protein	10.2551	0.803221	1.1223e-24	1.71947e-20
C4B63_52g62	fatty acid elongase	10.2512	0.959246	1.16903e-24	1.79107e-20
C4B63_16g121	dynein heavy chain	10.2252	0.832412	1.52848e-24	2.34178e-20
C4B63_31g181	mitochondrial DNA polymerase beta	10.2225	1.13849	1.57182e-24	2.40819e-20
C4B63_4g64	Mitochondrial ADP/ATP carrier protein 5	10.2123	0.794409	1.74626e-24	2.67545e-20
C4B63_2g174	polyadenylate-binding protein 1	10.1476	0.812142	3.39532e-24	5.20197e-20
C4B63_81g59	glucokinase	10.1168	0.789551	4.65262e-24	7.12828e-20
C4B63_16g131	conserved hypothetical protein	10.112	0.960119	4.88802e-24	7.48894e-20
C4B63_35g125	transaldolase	10.1106	0.858658	4.95968e-24	7.59872e-20
C4B63_19g91	Protein LSM14 homolog A-B	10.1091	0.948184	5.03662e-24	7.7166e-20
C4B63_12g26	conserved hypothetical protein	10.0939	0.916748	5.8787e-24	9.00676e-20
C4B63_53g146	conserved hypothetical protein	10.0453	1.38351	9.63485e-24	1.47615e-19
C4B63_16g290	mitochondrial RNA binding protein	9.99066	0.991358	1.67455e-23	2.56557e-19
C4B63_40g94	conserved hypothetical protein	9.96145	1.56298	2.24751e-23	3.44341e-19
C4B63_16g95	conserved hypothetical protein	9.95959	0.958966	2.29005e-23	3.50858e-19
C4B63_123g23	cytochrome c oxidase subunit V	9.94361	1.1498	2.68904e-23	4.11988e-19
C4B63_46g107	NADH-cytochrome b5 reductase	9.92699	1.30282	3.17701e-23	4.8675e-19
C4B63_396g6	prostaglandin F2alpha synthase	9.90818	2.16857	3.83563e-23	5.87657e-19
C4B63_20g208	conserved hypothetical protein	9.85626	0.896484	6.44019e-23	9.86701e-19
C4B63_16g17	acetyl-CoA synthetase	9.82816	1.0591	8.51589e-23	1.30472e-18
C4B63_16g315	mitochondrial DNA primase	9.81547	1.16468	9.65904e-23	1.47986e-18
C4B63_19g101	U-rich RNA-binding protein UBP-2	9.79853	0.851255	1.14236e-22	1.75021e-18
C4B63_80g53	iron superoxide dismutase	9.77435	1.21759	1.4509e-22	2.22292e-18
C4B63_49g112	conserved hypothetical protein	9.71295	1.06001	2.65537e-22	4.0683e-18
C4B63_4g103	intraflagellar transport protein 140	9.71288	1.11816	2.65725e-22	4.07117e-18
C4B63_26g233	mitochondrial DNA topoisomerase II	9.69453	0.817445	3.18087e-22	4.87341e-18
C4B63_63g50	conserved hypothetical protein	9.69304	1.16933	3.22766e-22	4.9451e-18
C4B63_97g18	heat shock protein 110	9.66954	0.769765	4.0618e-22	6.22308e-18
C4B63_18g239	aldehyde dehydrogenase	9.66509	1.10605	4.24253e-22	6.49998e-18
C4B63_45g130	conserved hypothetical protein	9.64903	1.70266	4.96202e-22	7.60232e-18
C4B63_61g107	conserved hypothetical protein	9.64128	0.928947	5.3515e-22	8.19904e-18
C4B63_22g28	conserved hypothetical protein	9.63173	1.25737	5.87329e-22	8.99847e-18
C4B63_70g95	14-3-3 protein 2	9.62584	0.755661	6.21983e-22	9.5294e-18
C4B63_258g21	lipase	9.62027	1.2421	6.56555e-22	1.00591e-17
C4B63_18g156	protein mkt1	9.61684	0.894516	6.78862e-22	1.04009e-17
C4B63_2g430	heat shock protein	9.59674	0.778861	8.251e-22	1.26414e-17
C4B63_14g62	kinetoplast DNA-associated protein	9.5782	1.2628	9.87529e-22	1.51299e-17
C4B63_46g14	squalene monooxygenase	9.5564	0.944309	1.21919e-21	1.86793e-17
C4B63_14g97	isoleucyl-tRNA synthetase	9.54067	0.745411	1.41908e-21	2.17417e-17
C4B63_16g13	3-oxo-5-alpha-steroid 4-dehydrogenase	9.53633	1.18812	1.47969e-21	2.26703e-17
C4B63_235g17	paraflagellar rod component	9.51933	1.15276	1.743e-21	2.67044e-17
C4B63_9g443	L-Lysine transport protein	9.51454	1.4544	1.82514e-21	2.79629e-17
C4B63_149g19	peroxidoxin	9.45519	0.890616	3.2242e-21	4.9398e-17
C4B63_38g169	calpain-like cysteine peptidase	9.43102	1.1685	4.06104e-21	6.22191e-17
C4B63_314g13	3-oxo-5-alpha-steroid 4-dehydrogenase	9.42829	1.06216	4.16817e-21	6.38605e-17
C4B63_47g71	Voltage-dependent calcium channel subunit	9.41587	0.859857	4.6916e-21	7.188e-17
C4B63_24g197	nucleolar protein	9.38883	0.747592	6.06704e-21	9.29531e-17
C4B63_16g100	cytosolic leucyl aminopeptidase	9.38091	0.94297	6.54028e-21	1.00204e-16
C4B63_16g97	conserved hypothetical protein	9.36941	0.735076	7.29408e-21	1.11753e-16
C4B63_45g228	conserved hypothetical protein	9.3398	1.05482	9.65165e-21	1.47873e-16
C4B63_114g29	translocon-associated protein (TRAP) alpha subunit	9.31748	0.745838	1.19138e-20	1.82532e-16
C4B63_79g1	R27-2 protein	9.3038	0.853814	1.35518e-20	2.07627e-16
C4B63_12g228	protein transport protein SEC61 subunit alpha	9.302	0.765067	1.37826e-20	2.11163e-16
C4B63_6g412	conserved hypothetical protein	9.28721	0.820831	1.58392e-20	2.42673e-16
C4B63_6g218	cyclin dependent kinase-binding protein	9.25724	0.973466	2.09776e-20	3.21398e-16
C4B63_6g507	DNA repair protein RAD51	9.24388	0.797873	2.37723e-20	3.64215e-16
C4B63_261g22c	conserved hypothetical protein	9.24358	0.851404	2.38378e-20	3.65219e-16
C4B63_42g43	kinesin	9.22043	1.24598	2.95915e-20	4.53371e-16
C4B63_17g90	T-complex protein 1, beta subunit	9.21135	0.719925	3.2206e-20	4.93428e-16
C4B63_219g46	endoribonuclease L-PSP (pb5)	9.20577	0.746275	3.39232e-20	5.19738e-16
C4B63_92g110	protein associated with differentiation 8	9.19943	1.40587	3.59862e-20	5.51344e-16
C4B63_8g196	DNA ligase	9.1974	1.25587	3.66712e-20	5.61839e-16
C4B63_2g437	conserved hypothetical protein	9.15943	1.2887	5.21701e-20	7.99298e-16
C4B63_12g242	SKP1-like protein	9.15605	0.70122	5.38343e-20	8.24795e-16
C4B63_16g166	V-type proton ATPase subunit a	9.14532	0.9868	5.94537e-20	9.1089e-16
C4B63_70g572c	cytochrome b5	9.1107	0.772391	8.18544e-20	1.25409e-15
C4B63_10g406	High mobility group protein TDP1	9.10163	0.850462	8.899e-20	1.36342e-15
C4B63_23g217	Present in the outer mitochondrial membrane proteome 24	9.08516	0.773138	1.03546e-19	1.58642e-15
C4B63_22g178	paralyzed flagella protein 16	9.07418	0.880975	1.14531e-19	1.75473e-15
C4B63_81g40	ATP-dependent DEAD/H RNA helicase	9.06762	0.794531	1.21649e-19	1.86378e-15
C4B63_4g258	prolyl-tRNA synthetase	9.05522	0.756338	1.36298e-19	2.08822e-15
C4B63_87g15	Golgi/lysosome glycoprotein 1	9.04773	0.87789	1.45968e-19	2.23638e-15
C4B63_10g129	tryparedoxin 2	9.03733	1.26808	1.60548e-19	2.45976e-15
C4B63_6g514	carbonic anhydrase-like protein	8.95875	0.93574	3.28388e-19	5.03124e-15
C4B63_78g26	MIP18 family protein	8.94575	0.889164	3.69431e-19	5.66005e-15
C4B63_30g133	Putative trans-acting enoyl reductase MT2525	8.93731	1.45772	3.98753e-19	6.10929e-15
C4B63_282g14	X-pro, dipeptidyl-peptidase,serine peptidase, Clan SC, family S15	8.93455	1.20188	4.0884e-19	6.26384e-15
C4B63_84g21	conserved hypothetical protein	8.93446	1.59768	4.09185e-19	6.26912e-15
C4B63_6g19	NAD(P)-dependent steroid dehydrogenase protein	8.92398	1.59405	4.49818e-19	6.89166e-15
C4B63_54g24	ATP-dependent DEAD/H RNA helicase	8.90636	0.74805	5.27333e-19	8.07927e-15
C4B63_26g261	glutamate dehydrogenase	8.88694	0.903595	6.28144e-19	9.62379e-15
C4B63_45g134	ras-related protein RAB1A	8.83232	0.701708	1.02525e-18	1.57079e-14
C4B63_22g773c	small myristoylated protein-1	8.8153	2.31592	1.19366e-18	1.82881e-14
C4B63_4g98	conserved hypothetical protein	8.81272	1.03653	1.22149e-18	1.87145e-14
C4B63_17g104	conserved hypothetical protein	8.79924	1.17975	1.37747e-18	2.11042e-14
C4B63_81g19	chaperonin HSP60, mitochondrial precursor	8.78732	1.09079	1.53175e-18	2.3468e-14
C4B63_31g74	Inositol phosphosphingolipids phospholipase C	8.76699	0.793436	1.83499e-18	2.81139e-14
C4B63_16g108	chaperonin/T-complex protein 1 gamma subunit	8.76268	0.718262	1.90666e-18	2.9212e-14
C4B63_149g23	conserved hypothetical protein	8.75308	0.685538	2.07608e-18	3.18076e-14
C4B63_80g4	Unconventional myosin	8.74329	1.52139	2.26421e-18	3.469e-14
C4B63_44g223	Calpain-like protein 2	8.73411	1.14518	2.4559e-18	3.76268e-14
C4B63_23g97	conserved hypothetical protein	8.7159	1.00209	2.88457e-18	4.41945e-14
C4B63_18g213	S-adenosylmethionine decarboxylase proenzyme	8.67123	1.32687	4.27495e-18	6.54965e-14
C4B63_38g40	Reticulocyte-binding protein 2 homolog a	8.66378	0.751281	4.56378e-18	6.99216e-14
C4B63_43g147	mitochondrial RNA binding complex 1 subunit	8.60881	0.860603	7.38234e-18	1.13105e-13
C4B63_52g41	mitochondrial DNA polymerase I protein C	8.59736	1.07576	8.15741e-18	1.2498e-13
C4B63_2g551	Eukaryotic translation initiation factor 4E-1	8.56313	0.67207	1.09848e-17	1.68298e-13
C4B63_54g173	conserved hypothetical protein	8.55787	0.87146	1.14972e-17	1.76149e-13
C4B63_38g38	actin 3	8.52958	0.843596	1.46882e-17	2.25039e-13
C4B63_24g304	conserved hypothetical protein	8.51615	0.747964	1.64949e-17	2.52719e-13
C4B63_44g193	mitochondrial RNA binding complex 1 subunit	8.49915	0.976825	1.90978e-17	2.92598e-13
C4B63_83g73	ribonucleoprotein p18, mitochondrial precursor	8.48345	0.733895	2.18604e-17	3.34923e-13
C4B63_26g192	divalent cation transporter	8.48193	0.731362	2.21482e-17	3.39333e-13
C4B63_30g144	Cilia- and flagella-associated protein 52	8.46603	1.05878	2.539e-17	3.89e-13
C4B63_87g29	conserved hypothetical protein	8.46056	0.951649	2.66096e-17	4.07685e-13
C4B63_23g18	MFS transporter	8.43625	1.06548	3.27671e-17	5.02025e-13
C4B63_7g400	ER membrane protein complex subunit 1	8.42781	0.792852	3.52191e-17	5.39592e-13
C4B63_2g319	conserved hypothetical protein	8.4148	0.655407	3.93558e-17	6.0297e-13
C4B63_42g52	mitochondrial oligo U binding protein TBRGG1	8.40839	0.98285	4.15663e-17	6.36838e-13
C4B63_25g107	conserved hypothetical protein	8.39516	0.983043	4.65265e-17	7.12833e-13
C4B63_51g174	Flagellar radial spoke protein 4/6	8.38219	1.05807	5.19507e-17	7.95937e-13
C4B63_84g22	conserved hypothetical protein	8.34675	0.9878	7.01691e-17	1.07506e-12
C4B63_87g12	cytochrome c1, heme protein, mitochondrial	8.34405	0.855983	7.17903e-17	1.0999e-12
C4B63_8g485	glutathione peroxidase-like protein	8.33371	0.941716	7.83442e-17	1.20031e-12
C4B63_48g95	ring finger containing protein	8.30963	0.748656	9.60033e-17	1.47087e-12
C4B63_9g382	conserved hypothetical protein	8.28395	1.55523	1.19159e-16	1.82563e-12
C4B63_42g270	retrotransposon hot spot (RHS) protein	8.26895	0.755073	1.35145e-16	2.07056e-12
C4B63_38g45	conserved hypothetical protein	8.2627	1.05107	1.42413e-16	2.18191e-12
C4B63_19g220	calpain-like cysteine peptidase	8.25829	1.78287	1.4778e-16	2.26414e-12
C4B63_48g105	Major vault protein	8.25799	0.764587	1.4814e-16	2.26965e-12
C4B63_13g231	serine/threonine protein kinase	8.25214	0.971829	1.55579e-16	2.38362e-12
C4B63_9g373	conserved hypothetical protein	8.23128	1.30617	1.85216e-16	2.8377e-12
C4B63_18g308	sphingosine 1-phosphate lyase	8.22462	0.879272	1.9581e-16	3.00001e-12
C4B63_54g906c	conserved hypothetical protein	8.22425	0.771782	1.96416e-16	3.00929e-12
C4B63_11g16	conserved hypothetical protein	8.18519	0.82062	2.71867e-16	4.16527e-12
C4B63_133g46	cytosolic malate dehydrogenase	8.18131	0.64964	2.80775e-16	4.30176e-12
C4B63_228g44	conserved hypothetical protein	8.17689	1.11776	2.91276e-16	4.46263e-12
C4B63_54g26	conserved hypothetical protein	8.17431	0.861916	2.97568e-16	4.55904e-12
C4B63_9g436	conserved hypothetical protein	8.16231	0.822674	3.28686e-16	5.03579e-12
C4B63_41g229	Flagellum attachment zone protein 2	8.1449	0.994701	3.7959e-16	5.8157e-12
C4B63_153g40	inositol 5-phosphatase 1	8.10995	1.2563	5.06418e-16	7.75883e-12
C4B63_44g218	conserved hypothetical protein	8.09404	1.00013	5.77168e-16	8.84279e-12
C4B63_1g39	paraflagellar rod component	8.0649	1.09667	7.32972e-16	1.12299e-11
C4B63_10g303	transmembrane/endomembrane-like protein	8.06145	0.796778	7.53933e-16	1.1551e-11
C4B63_55g66	Fatty-acid amide hydrolase 2	8.03468	1.08644	9.38248e-16	1.43749e-11
C4B63_6g532	Putative trans-acting enoyl reductase MT2525	8.00949	0.642575	1.15187e-15	1.76478e-11
C4B63_48g119	conserved hypothetical protein	8.00785	1.07936	1.16727e-15	1.78837e-11
C4B63_40g46	ATP-dependent protease subunit HslV	7.98242	0.67112	1.43491e-15	2.19842e-11
C4B63_6g118	Mitochondrial import receptor subunit ATOM46	7.96567	0.669095	1.64333e-15	2.51774e-11
C4B63_48g137	Cohesin subunit SA-1	7.95709	0.818095	1.76131e-15	2.6985e-11
C4B63_191g13	retrotransposon hot spot (RHS) protein	7.956	0.87616	1.77686e-15	2.72233e-11
C4B63_12g396	proteasome alpha 7 subunit	7.95352	0.705354	1.8129e-15	2.77755e-11
C4B63_7g110	conserved hypothetical protein	7.94274	0.921901	1.97757e-15	3.02984e-11
C4B63_51g127	beta tubulin	7.93333	0.981412	2.13347e-15	3.2687e-11
C4B63_44g228	amino acid permease	7.91338	1.47056	2.50492e-15	3.83778e-11
C4B63_2g452	Frag1/DRAM/Sfk1 family	7.90946	0.922584	2.58516e-15	3.96073e-11
C4B63_87g7	Histone-lysine N-methyltransferase, H3 lysine-76 specific	7.89717	0.885503	2.853e-15	4.37108e-11
C4B63_32g248	conserved hypothetical protein	7.88015	1.10472	3.26977e-15	5.00961e-11
C4B63_78g28	RNA recognition motif (a.k.a. RRM, RBD, or RNP domain)	7.87743	0.827171	3.34191e-15	5.12014e-11
C4B63_63g33	ATP synthase OSCP delta subunit-like protein	7.84087	0.850381	4.47436e-15	6.85517e-11
C4B63_58g125	conserved hypothetical protein	7.83235	0.625263	4.78845e-15	7.33639e-11
C4B63_63g100	conserved hypothetical protein	7.82504	0.978834	5.07514e-15	7.77563e-11
C4B63_293g4	I/6 autoantigen	7.81592	0.692141	5.45637e-15	8.35971e-11
C4B63_278g11	Glucose-dependent insulinotropic receptor	7.80051	0.734906	6.16561e-15	9.44633e-11
C4B63_289g10	retrotransposon hot spot (RHS) protein	7.79909	0.975313	6.23552e-15	9.55344e-11
C4B63_58g50	DNA topoisomerase IA	7.79797	0.913969	6.29132e-15	9.63893e-11
C4B63_255g21	calreticulin	7.76369	0.871762	8.24905e-15	1.26384e-10
C4B63_24g1258c	conserved hypothetical protein	7.75305	0.940751	8.97136e-15	1.3745e-10
C4B63_38g147	spermidine synthase	7.69892	0.963227	1.37221e-14	2.10236e-10
C4B63_76g58	Tripartite attachment complex protein 102	7.69542	0.691716	1.41028e-14	2.1607e-10
C4B63_4g93	conserved hypothetical protein	7.69511	0.939983	1.41368e-14	2.1659e-10
C4B63_1g74	eukaryotic translation initiation factor 2 subunit	7.69026	0.642736	1.46838e-14	2.2497e-10
C4B63_48g159	25 kDa translation elongation factor 1-beta	7.67263	0.671337	1.685e-14	2.58159e-10
C4B63_51g192	protein kinase A regulatory subunit	7.66853	0.740414	1.73978e-14	2.66552e-10
C4B63_7g282	ATP-dependent RNA helicase	7.66811	0.839734	1.74548e-14	2.67426e-10
C4B63_18g141	MORN repeat-containing protein 1	7.6668	0.814843	1.76336e-14	2.70164e-10
C4B63_7g1173c	ubiquitin	7.64751	0.727675	2.04903e-14	3.13933e-10
C4B63_2g159	conserved hypothetical protein	7.62833	0.809153	2.37821e-14	3.64365e-10
C4B63_101g35	delta-4 fatty acid desaturase	7.61254	0.781721	2.68769e-14	4.11782e-10
C4B63_621g2	retrotransposon hot spot (RHS) protein	7.6112	1.22843	2.71566e-14	4.16067e-10
C4B63_4g427	RNA-binding protein	7.60828	0.686387	2.77769e-14	4.2557e-10
C4B63_48g132	universal minicircle sequence binding protein	7.60701	0.597675	2.80514e-14	4.29775e-10
C4B63_19g185	isocitrate dehydrogenase	7.60601	0.878766	2.82693e-14	4.33113e-10
C4B63_54g186	retrotransposon hot spot (RHS) protein	7.60432	1.16647	2.86416e-14	4.38817e-10
C4B63_85g57	conserved hypothetical protein	7.56198	0.60518	3.96979e-14	6.08212e-10
C4B63_6g503	dynein heavy chain	7.55997	0.88644	4.03176e-14	6.17706e-10
C4B63_19g184	conserved hypothetical protein	7.55318	0.797558	4.24752e-14	6.50763e-10
C4B63_4g513	Target of rapamycin complex subunit LST8	7.54817	0.796383	4.41405e-14	6.76277e-10
C4B63_4g127	U3 small nucleolar RNA-associated protein 14 homolog A	7.54535	0.678368	4.51083e-14	6.91104e-10
C4B63_11g63	D-alanine--D-alanine ligase	7.53318	1.00801	4.9521e-14	7.58711e-10
C4B63_59g114	conserved hypothetical protein	7.5214	0.800875	5.41931e-14	8.30292e-10
C4B63_18g287	heat shock 70 kDa protein, mitochondrial precursor	7.49189	0.581557	6.78888e-14	1.04012e-09
C4B63_4g108	conserved hypothetical protein	7.47548	0.842238	7.69234e-14	1.17854e-09
C4B63_19g195	Nuclear pore complex protein 158	7.46114	0.889367	8.57769e-14	1.31419e-09
C4B63_4g429	RNA-binding protein	7.4579	0.637511	8.79123e-14	1.3469e-09
C4B63_19g169	protein phosphatase	7.45329	0.578601	9.10398e-14	1.39482e-09
C4B63_32g32	conserved hypothetical protein	7.44555	1.30338	9.65417e-14	1.47912e-09
C4B63_63g14	RNA editing complex protein MP63	7.4449	0.847298	9.70193e-14	1.48643e-09
C4B63_117g53	protein kinase	7.43975	1.2742	1.00873e-13	1.54547e-09
C4B63_70g112	pumilio-repeat, RNA-binding protein(fragment)	7.42972	0.615155	1.08831e-13	1.6674e-09
C4B63_26g308	conserved hypothetical protein	7.42717	0.785049	1.10942e-13	1.69974e-09
C4B63_26g252	nucleosome assembly protein-like protein	7.41563	0.643798	1.21044e-13	1.85452e-09
C4B63_79g28	proteasome regulatory non-ATP-ase subunit 5	7.41529	0.741306	1.2136e-13	1.85936e-09
C4B63_4g485	kinesin	7.40971	0.811937	1.26573e-13	1.93922e-09
C4B63_21g42	PAB1-binding protein	7.39596	0.695774	1.40386e-13	2.15086e-09
C4B63_7g228	conserved hypothetical protein	7.37873	1.33863	1.59808e-13	2.44842e-09
C4B63_4g145	nuclear segregation protein	7.37745	0.577685	1.61345e-13	2.47197e-09
C4B63_20g162	conserved hypothetical protein	7.34474	0.988424	2.06167e-13	3.15869e-09
C4B63_23g83	Aminopeptidase M1	7.30608	0.845271	2.75042e-13	4.21391e-09
C4B63_31g85	iron superoxide dismutase A, mitochondrial	7.28692	0.842024	3.17122e-13	4.85863e-09
C4B63_170g5	conserved hypothetical protein	7.28671	1.00469	3.17609e-13	4.86608e-09
C4B63_10g492	conserved hypothetical protein	7.25613	0.765362	3.98315e-13	6.10259e-09
C4B63_18g260	small glutamine-rich tetratricopeptide repeat protein	7.24445	0.570778	4.34187e-13	6.65218e-09
C4B63_9g2133c	60S ribosomal protein L44	7.22789	0.569458	4.90541e-13	7.51558e-09
C4B63_104g102	conserved hypothetical protein	7.22066	2.00159	5.1735e-13	7.92632e-09
C4B63_58g117	Cilia- and flagella-associated protein 20	7.21523	0.795159	5.38422e-13	8.24916e-09
C4B63_28g171	RNA-binding protein 38	7.20031	0.76156	6.00758e-13	9.20422e-09
C4B63_37g420	retrotransposon hot spot (RHS) protein	7.17141	0.897386	7.42273e-13	1.13724e-08
C4B63_53g163	conserved hypothetical protein	7.16641	1.42622	7.69874e-13	1.17952e-08
C4B63_26g202	ribosomal protein S6	7.16417	0.577069	7.82594e-13	1.19901e-08
C4B63_54g23	enoyl-CoA hydratase/isomerase family protein	7.1608	0.757637	8.02059e-13	1.22883e-08
C4B63_79g39	conserved hypothetical protein	7.1564	0.571217	8.2821e-13	1.2689e-08
C4B63_47g40	CS domain containing protein	7.15461	0.606577	8.39117e-13	1.28561e-08
C4B63_19g175	Pleckstrin homology domain	7.15018	0.889239	8.66656e-13	1.3278e-08
C4B63_19g231	radial spoke protein 3	7.14702	0.864119	8.86801e-13	1.35867e-08
C4B63_122g1	conserved hypothetical protein	7.14315	1.52882	9.12143e-13	1.39749e-08
C4B63_70g80	proteasome alpha 7 subunit	7.13471	0.6695	9.69879e-13	1.48595e-08
C4B63_8g538	mitotic cyclin	7.1341	0.989956	9.74257e-13	1.49266e-08
C4B63_10g166	conserved hypothetical protein	7.1246	0.642075	1.04381e-12	1.59923e-08
C4B63_27g220	Flagellum attachment zone protein 3	7.10819	0.796549	1.17576e-12	1.80138e-08
C4B63_6g508	RAD50 DNA repair protein	7.10801	0.784902	1.1773e-12	1.80374e-08
C4B63_25g294	Thioredoxin-like	7.09626	0.569671	1.2818e-12	1.96385e-08
C4B63_28g54	Dynein intermediate chain 1, axonemal	7.09469	0.991728	1.29638e-12	1.98619e-08
C4B63_42g180	nitrate reductase	7.09158	1.51388	1.32585e-12	2.03134e-08
C4B63_34g298	Mitochondrial outer membrane protein porin	7.06051	1.31517	1.65898e-12	2.54173e-08
C4B63_19g98	RNA-binding protein	7.05979	0.910524	1.66751e-12	2.5548e-08
C4B63_43g6	T-complex protein 1, delta subunit	7.05299	0.542623	1.75115e-12	2.68294e-08
C4B63_4g146	pyruvate kinase 2	7.02909	0.711866	2.07888e-12	3.18505e-08
C4B63_53g156	conserved hypothetical protein	7.015	0.878143	2.29951e-12	3.52307e-08
C4B63_9g263	trypanothione synthetase	7.01445	0.637378	2.30849e-12	3.53683e-08
C4B63_2g485	T-complex protein 1, beta subunit	6.99941	0.821005	2.57034e-12	3.93801e-08
C4B63_4g207	conserved hypothetical protein	6.99872	0.88629	2.5832e-12	3.95772e-08
C4B63_22g59	cytidine triphosphate synthase	6.9973	0.574503	2.60951e-12	3.99803e-08
C4B63_54g7	conserved hypothetical protein	6.99497	0.764547	2.65307e-12	4.06478e-08
C4B63_8g572	retrotransposon hot spot (RHS) protein	6.97595	0.937823	3.03813e-12	4.65472e-08
C4B63_208g37	kinetoplast DNA-associated protein	6.97121	0.705252	3.14227e-12	4.81427e-08
C4B63_4g99	conserved hypothetical protein	6.96604	1.28611	3.25985e-12	4.99442e-08
C4B63_1g523	L1Tc protein Reverse transcriptase/Endonuclase/Rnase H domains	6.96364	0.62972	3.31586e-12	5.08022e-08
C4B63_51g205	amino acid transporter	6.96266	1.7129	3.33896e-12	5.11563e-08
C4B63_2g752	6-phosphogluconate dehydrogenase, decarboxylating	6.95707	0.653868	3.47422e-12	5.32285e-08
C4B63_17g96	Dynein intermediate chain 1, axonemal	6.95232	0.6131	3.59336e-12	5.50539e-08
C4B63_30g140	conserved hypothetical protein	6.94803	0.754531	3.70421e-12	5.67522e-08
C4B63_21g86	conserved hypothetical protein	6.94373	1.14802	3.81874e-12	5.85069e-08
C4B63_8g197	DNA ligase	6.94217	1.0311	3.86127e-12	5.91585e-08
C4B63_113g39	MRB1-associated protein	6.93904	0.757304	3.94781e-12	6.04844e-08
C4B63_13g238	dynein heavy chain	6.92412	0.722668	4.38708e-12	6.72145e-08
C4B63_48g168	AAA ATPase	6.92066	0.550772	4.49538e-12	6.88737e-08
C4B63_6g506	conserved hypothetical protein	6.91605	0.685611	4.64412e-12	7.11525e-08
C4B63_19g222	calpain-like cysteine peptidase	6.90684	1.67435	4.95561e-12	7.59249e-08
C4B63_14g45	CCR4-NOT transcription complex subunit 10	6.89811	0.555393	5.27004e-12	8.07423e-08
C4B63_392g17	iron superoxide dismutase	6.88459	1.24474	5.79537e-12	8.87909e-08
C4B63_7g130	conserved hypothetical protein	6.87959	0.94138	6.00258e-12	9.19655e-08
C4B63_20g24	conserved hypothetical protein	6.86258	0.971919	6.76284e-12	1.03614e-07
C4B63_18g217	homoserine kinase	6.85079	0.908434	7.34451e-12	1.12525e-07
C4B63_30g231	dihydrofolate reductase-thymidylate synthase	6.84457	0.774026	7.67074e-12	1.17523e-07
C4B63_42g49	Protein aardvark	6.84361	0.819583	7.72216e-12	1.18311e-07
C4B63_4g501	signal recognition particle protein	6.8431	0.783888	7.74952e-12	1.1873e-07
C4B63_47g73	importin beta-1 subunit	6.82283	0.569631	8.92647e-12	1.36762e-07
C4B63_104g57	UDP-Gal or UDP-GlcNAc-dependent glycosyltransferase	6.8202	1.74464	9.09135e-12	1.39289e-07
C4B63_89g178c	conserved hypothetical protein	6.80822	0.634328	9.88106e-12	1.51388e-07
C4B63_18g279	C-1-tetrahydrofolate synthase, cytoplasmic	6.80618	1.04901	1.00225e-11	1.53554e-07
C4B63_54g71	NADH-dependent fumarate reductase	6.80277	1.33832	1.02624e-11	1.5723e-07
C4B63_16g319	conserved hypothetical protein	6.78387	0.58631	1.17e-11	1.79255e-07
C4B63_69g156	conserved hypothetical protein	6.78325	0.575942	1.17505e-11	1.80029e-07
C4B63_23g269	conserved hypothetical protein	6.77594	0.928999	1.23603e-11	1.89373e-07
C4B63_13g344	conserved hypothetical protein	6.77073	0.564084	1.28135e-11	1.96315e-07
C4B63_48g693c	conserved hypothetical protein	6.75919	0.888559	1.3877e-11	2.1261e-07
C4B63_40g18	2-oxoglutarate dehydrogenase E1 component	6.75864	0.702161	1.39294e-11	2.13413e-07
C4B63_83g24	zinc-finger (CCCH type) protein	6.75426	0.773952	1.43564e-11	2.19955e-07
C4B63_38g173	conserved hypothetical protein	6.74637	0.778094	1.51586e-11	2.32245e-07
C4B63_32g47	RNA-binding protein	6.74205	0.829003	1.56166e-11	2.39262e-07
C4B63_28g292c	ATPase subunit 9	6.73603	0.83825	1.62769e-11	2.49378e-07
C4B63_2g782	ATP-dependent RNA helicase	6.72771	0.546194	1.72352e-11	2.64061e-07
C4B63_4g95	conserved hypothetical protein	6.72072	0.666448	1.80831e-11	2.77051e-07
C4B63_12g344	CorA-like Mg2+ transporter protein	6.7184	0.933529	1.83734e-11	2.81499e-07
C4B63_20g41	ATP-dependent RNA helicase	6.7159	0.897774	1.86906e-11	2.86359e-07
C4B63_7g236	regulatory subunit of protein kinase a-like protein	6.71505	0.677277	1.87996e-11	2.88028e-07
C4B63_43g192	vesicle-associated membrane protein	6.69693	0.856884	2.12844e-11	3.26098e-07
C4B63_23g204	ATP-dependent 6-phosphofructokinase, glycosomal	6.69565	0.573943	2.14721e-11	3.28975e-07
C4B63_25g279	J Biosynthesis Protein 2	6.68688	0.74867	2.2798e-11	3.49288e-07
C4B63_26g257	tryparedoxin peroxidase	6.68195	1.19027	2.35786e-11	3.61248e-07
C4B63_7g385	Ufm1-specific protease 2	6.67043	0.616707	2.55057e-11	3.90772e-07
C4B63_14g241	trypanothione reductase	6.66896	0.52774	2.57616e-11	3.94694e-07
C4B63_53g152	conserved hypothetical protein	6.66382	0.800893	2.66794e-11	4.08755e-07
C4B63_137g1	acyl-CoA dehydrogenase	6.6586	1.04253	2.76449e-11	4.23548e-07
C4B63_63g101	Phosphatidylinositol 3-kinase tor1	6.65543	0.75636	2.82471e-11	4.32773e-07
C4B63_10g145	lipase	6.64944	0.54822	2.94211e-11	4.5076e-07
C4B63_43g175	2-oxoisovalerate dehydrogenase alpha subunit	6.64831	1.00964	2.96472e-11	4.54225e-07
C4B63_76g32	guide RNA associated protein, GAP2	6.64067	0.716079	3.12257e-11	4.78408e-07
C4B63_40g160	conserved hypothetical protein	6.63314	0.928556	3.28616e-11	5.03473e-07
C4B63_14g51	Adenylate kinase 9	6.63243	0.794515	3.30199e-11	5.05897e-07
C4B63_17g122	Protein kinase domain containing protein	6.62625	1.03797	3.4431e-11	5.27518e-07
C4B63_48g138	conserved hypothetical protein	6.61736	0.765533	3.65669e-11	5.60242e-07
C4B63_34g315	[Skp1-protein]-hydroxyproline N-acetylglucosaminyltransferase	6.61147	0.909381	3.80521e-11	5.82997e-07
C4B63_9g306	dynein intermediate chain	6.6103	0.891077	3.83534e-11	5.87612e-07
C4B63_40g36	Enoyl-CoA hydratase/isomerase family	6.60765	0.688359	3.90474e-11	5.98245e-07
C4B63_4g424	Sarcalumenin	6.60438	0.812597	3.99192e-11	6.11602e-07
C4B63_6g449	retrotransposon hot spot protein (RHS)	6.59644	0.67887	4.21143e-11	6.45233e-07
C4B63_16g85	conserved hypothetical protein	6.58559	0.801216	4.53078e-11	6.94161e-07
C4B63_14g78	Mechanosensitive ion channel MscS	6.58441	1.19951	4.56696e-11	6.99704e-07
C4B63_127g48	conserved hypothetical protein	6.58119	0.92639	4.66703e-11	7.15036e-07
C4B63_63g49	Mitochondrial carrier protein	6.57996	0.797547	4.70563e-11	7.20949e-07
C4B63_18g148	PAS-domain containing phosphoglycerate kinase	6.57536	0.663215	4.85358e-11	7.43617e-07
C4B63_23g41	conserved hypothetical protein	6.57514	0.650054	4.86071e-11	7.4471e-07
C4B63_21g32	flagellar protofilament ribbon protein	6.57318	1.04484	4.9252e-11	7.54589e-07
C4B63_38g152	tetratricopeptide repeat protein (TPR)	6.56632	0.853469	5.15731e-11	7.90152e-07
C4B63_58g38	conserved hypothetical protein	6.56221	0.796892	5.30172e-11	8.12277e-07
C4B63_13g132	conserved hypothetical protein	6.5582	1.05345	5.44604e-11	8.34389e-07
C4B63_12g225	conserved hypothetical protein	6.55087	0.619802	5.72043e-11	8.76427e-07
C4B63_10g167	conserved hypothetical protein	6.54811	0.705321	5.82684e-11	8.9273e-07
C4B63_4g468	conserved hypothetical protein	6.54117	1.29886	6.10412e-11	9.35212e-07
C4B63_41g206	primase 2	6.53513	0.78329	6.35536e-11	9.73705e-07
C4B63_54g138	tyrosine aminotransferase	6.52879	0.625741	6.63026e-11	1.01582e-06
C4B63_97g31	NADH-ubiquinone oxidoreductase complex I subunit	6.52391	1.08172	6.84962e-11	1.04943e-06
C4B63_1g25	J-binding protein	6.51644	0.908174	7.19978e-11	1.10308e-06
C4B63_12g403	RING-variant domain containing protein	6.49764	0.612692	8.1591e-11	1.25006e-06
C4B63_31g173	conserved hypothetical protein	6.49514	1.08467	8.29535e-11	1.27093e-06
C4B63_2g318	conserved hypothetical protein	6.49242	0.521853	8.44681e-11	1.29414e-06
C4B63_18g179	conserved hypothetical protein	6.49239	0.729834	8.44876e-11	1.29443e-06
C4B63_30g208	C2 domain/Ankyrin repeats (3 copies)	6.49193	0.844618	8.47421e-11	1.29833e-06
C4B63_10g291	Paraflagellar rod protein 2	6.48856	0.909809	8.66625e-11	1.32776e-06
C4B63_42g60	amastin	6.48045	2.70476	9.14513e-11	1.40113e-06
C4B63_13g310	NAD(P)-dependent oxidoreductase	6.46801	1.24952	9.92994e-11	1.52137e-06
C4B63_63g47	conserved hypothetical protein	6.42919	0.946934	1.28287e-10	1.96548e-06
C4B63_2g569	conserved hypothetical protein	6.41497	1.26473	1.40851e-10	2.15798e-06
C4B63_23g30	conserved hypothetical protein	6.41159	0.855741	1.44013e-10	2.20642e-06
C4B63_28g114	triosephosphate isomerase	6.40735	0.528774	1.48072e-10	2.26861e-06
C4B63_51g114	lectin	6.4054	0.525678	1.49971e-10	2.29771e-06
C4B63_9g321	guide RNA associated protein, GAP1	6.40197	0.531442	1.53381e-10	2.34995e-06
C4B63_17g179	Importin subunit beta-3	6.39945	0.59868	1.5594e-10	2.38915e-06
C4B63_13g189	ubiquitin-like protein	6.39616	0.507732	1.59329e-10	2.44108e-06
C4B63_10g111	conserved hypothetical protein	6.38644	0.499217	1.69794e-10	2.60142e-06
C4B63_13g1339c	conserved hypothetical protein	6.38632	1.03861	1.69922e-10	2.60337e-06
C4B63_25g312	proteasome alpha 3 subunit	6.38567	0.652226	1.70644e-10	2.61443e-06
C4B63_2g534	conserved hypothetical protein	6.38497	0.7625	1.7143e-10	2.62648e-06
C4B63_90g46	cysteine synthase	6.37655	0.632583	1.81121e-10	2.77495e-06
C4B63_52g40	immunodominant antigen	6.36549	0.543913	1.94662e-10	2.98242e-06
C4B63_30g118	glycerol-3-phosphate dehydrogenase	6.36297	1.08658	1.97892e-10	3.0319e-06
C4B63_27g180	ATP-dependent protease ATPase subunit HslU2	6.35857	0.6708	2.03646e-10	3.12006e-06
C4B63_4g463	conserved hypothetical protein	6.35007	0.616189	2.15217e-10	3.29734e-06
C4B63_7g79	aspartyl-tRNA synthetase	6.34879	0.546801	2.17021e-10	3.32499e-06
C4B63_27g1015c	conserved hypothetical protein	6.34434	0.571137	2.23388e-10	3.42252e-06
C4B63_38g53	P-type H+-ATPase	6.34197	0.55182	2.2685e-10	3.47558e-06
C4B63_16g321	Rhomboid serine protease/Exocyst complex component Sec10	6.33529	0.738616	2.36888e-10	3.62937e-06
C4B63_12g295	GTP-binding nuclear protein rtb2	6.33126	0.492534	2.43167e-10	3.72556e-06
C4B63_72g97	conserved hypothetical protein	6.31671	0.521587	2.67197e-10	4.09373e-06
C4B63_2g211	Flagellum attachment zone protein 4	6.31375	0.906369	2.72354e-10	4.17274e-06
C4B63_10g458	conserved hypothetical protein	6.31239	0.621615	2.74757e-10	4.20956e-06
C4B63_250g25	retrotransposon hot spot (RHS) protein	6.30883	0.59574	2.81144e-10	4.30741e-06
C4B63_34g227	conserved hypothetical protein	6.30753	0.76914	2.8352e-10	4.34382e-06
C4B63_43g187	structural maintenance of chromosome protein 4	6.30749	0.801753	2.83596e-10	4.34497e-06
C4B63_108g28	retrotransposon hot spot protein (RHS)	6.3062	1.20381	2.85978e-10	4.38147e-06
C4B63_35g99	flagellar calcium-binding protein	6.29903	1.23663	2.99508e-10	4.58877e-06
C4B63_42g89	importin alpha	6.29277	0.559157	3.11848e-10	4.77782e-06
C4B63_69g73	fatty acid desaturase	6.2914	0.672625	3.14618e-10	4.82026e-06
C4B63_7g347	V-type ATPase, A subunit	6.28984	0.815344	3.17791e-10	4.86887e-06
C4B63_48g160	mitochondrial RNA binding complex 1 subunit	6.28394	0.937166	3.30103e-10	5.0575e-06
C4B63_47g50	conserved hypothetical protein	6.26616	0.546652	3.70061e-10	5.66971e-06
C4B63_28g112	mitochondrial RNA binding protein 1	6.26398	0.78173	3.75274e-10	5.74957e-06
C4B63_4g477	Probable ATP-dependent RNA helicase DHX35	6.25849	0.66735	3.88724e-10	5.95564e-06
C4B63_145g22	retrotransposon hot spot protein (RHS)	6.255	0.464428	3.97512e-10	6.09028e-06
C4B63_4g3081c	conserved hypothetical protein	6.25319	0.878653	4.02157e-10	6.16145e-06
C4B63_24g1533c	conserved hypothetical protein	6.24833	0.54949	4.14856e-10	6.35601e-06
C4B63_11g305c	conserved hypothetical protein	6.24758	0.735065	4.16856e-10	6.38665e-06
C4B63_6g132	heat shock protein 70 (hsp70)	6.24573	0.582848	4.21825e-10	6.46279e-06
C4B63_42g170	conserved hypothetical protein	6.24463	0.599641	4.2481e-10	6.50851e-06
C4B63_483g4	retrotransposon hot spot (RHS) protein	6.24308	0.6411	4.29037e-10	6.57328e-06
C4B63_255g15	UDP-Gal or UDP-GlcNAc-dependent glycosyltransferase	6.23891	1.53259	4.40635e-10	6.75096e-06
C4B63_28g105	DNA repair and recombination protein RAD54	6.23494	0.628304	4.51941e-10	6.92419e-06
C4B63_54g50	conserved hypothetical protein	6.23	0.823503	4.66441e-10	7.14634e-06
C4B63_2g155	PRP8 protein homologue	6.22664	0.619793	4.76559e-10	7.30136e-06
C4B63_17g196	calpain-like cysteine peptidase	6.22258	0.994499	4.89054e-10	7.4928e-06
C4B63_9g387	conserved hypothetical protein	6.21804	0.891102	5.03419e-10	7.71288e-06
C4B63_42g42	co-chaperone GrpE	6.21354	0.593669	5.18045e-10	7.93696e-06
C4B63_52g168	Cilia- and flagella-associated protein 44	6.21327	0.533427	5.18938e-10	7.95064e-06
C4B63_6g564	oligopeptidase B-like protein	6.2101	0.784328	5.295e-10	8.11247e-06
C4B63_6g138	conserved hypothetical protein	6.197	0.738088	5.75483e-10	8.81697e-06
C4B63_13g40	transcription activator	6.19078	0.9493	5.98667e-10	9.17217e-06
C4B63_4g533	conserved hypothetical protein	6.19073	0.619231	5.98849e-10	9.17496e-06
C4B63_22g311	3-phosphoglycerate kinase, glycosomal	6.18367	0.65736	6.26294e-10	9.59546e-06
C4B63_18g204	3-hydroxy-3-methylglutaryl-CoA reductase	6.17875	0.696799	6.46125e-10	9.89927e-06
C4B63_12g20	2-oxoglutarate-dependent dioxygenase tropC	6.17043	0.876002	6.81055e-10	1.04344e-05
C4B63_84g51	Coiled-coil domain-containing protein 40 homolog	6.15927	0.84203	7.308e-10	1.11966e-05
C4B63_41g1149c	conserved hypothetical protein	6.15078	1.12853	7.71027e-10	1.18129e-05
C4B63_63g145	retrotransposon hot spot (RHS) protein	6.14534	0.528743	7.97922e-10	1.2225e-05
C4B63_25g237	eukaryotic translation initiation factor 3 subunit b	6.14439	0.52479	8.02732e-10	1.22987e-05
C4B63_18g293	heat shock 70 kDa protein, mitochondrial precursor	6.13448	0.478948	8.54364e-10	1.30897e-05
C4B63_10g311	Nodulin-like	6.13167	0.787435	8.69616e-10	1.33234e-05
C4B63_44g232	CRAL/TRIO domain containing protein	6.12905	1.06777	8.84037e-10	1.35443e-05
C4B63_13g311	ABC transporter	6.1286	0.989149	8.86535e-10	1.35826e-05
C4B63_30g212	conserved hypothetical protein	6.12692	0.705808	8.95943e-10	1.37267e-05
C4B63_32g220	conserved hypothetical protein	6.12591	1.01348	9.01668e-10	1.38145e-05
C4B63_6g499	protein kinase	6.12016	0.788502	9.34839e-10	1.43227e-05
C4B63_45g97	eukaryotic translation initiation factor 3 subunit h	6.112	0.504166	9.83898e-10	1.50743e-05
C4B63_9g376	Present in the outer mitochondrial membrane proteome 22	6.1075	2.80777	1.01202e-09	1.55052e-05
C4B63_58g142	dihydrolipoamide acetyltransferase precursor(fragment)	6.09929	0.535712	1.0654e-09	1.6323e-05
C4B63_23g102	RAB GDP dissociation inhibitor alpha	6.0872	0.471211	1.149e-09	1.76038e-05
C4B63_14g101	conserved hypothetical protein	6.08523	0.818812	1.16323e-09	1.78218e-05
C4B63_47g34	mitochondrial malate dehydrogenase	6.08264	0.524373	1.18216e-09	1.81119e-05
C4B63_6g309	heat shock protein 70 (hsp70)	6.06607	0.497843	1.31075e-09	2.00821e-05
C4B63_3g1101	mitochondrial processing peptidase, beta subunit	6.06586	0.772035	1.3125e-09	2.01089e-05
C4B63_16g152	SMC5-SMC6 complex localization factor protein 1	6.06448	0.809069	1.32381e-09	2.02822e-05
C4B63_9g332	conserved hypothetical protein	6.06245	0.850005	1.34063e-09	2.05398e-05
C4B63_2g150	conserved hypothetical protein	6.06138	0.817252	1.34962e-09	2.06776e-05
C4B63_4g104	leucine-rich repeat protein (LRRP)	6.05451	0.905461	1.40846e-09	2.1579e-05
C4B63_2g530	conserved hypothetical protein	6.0523	0.659882	1.42795e-09	2.18776e-05
C4B63_47g81	conserved hypothetical protein	6.05191	0.8204	1.43138e-09	2.19301e-05
C4B63_2g41	Protein kinase domain	6.04516	1.1776	1.49258e-09	2.28678e-05
C4B63_22g175	pumilio/PUF RNA binding protein 9	6.04332	0.920526	1.50972e-09	2.31305e-05
C4B63_45g236	ubiquitin-protein ligase	6.0269	0.493774	1.67134e-09	2.56065e-05
C4B63_60g198	retrotransposon hot spot (RHS) protein	6.02278	0.913654	1.71447e-09	2.62673e-05
C4B63_61g131	protein kinase	6.00118	0.826293	1.95883e-09	3.00113e-05
C4B63_2g418	protein kinase	5.99626	1.19441	2.01908e-09	3.09344e-05
C4B63_46g27	Dynein regulatory complex protein 11	5.98875	0.865629	2.11455e-09	3.2397e-05
C4B63_57g75	dihydrolipoamide acetyltransferase precursor	5.98633	0.64175	2.14626e-09	3.28829e-05
C4B63_14g184	conserved hypothetical protein	5.98449	0.715784	2.1707e-09	3.32573e-05
C4B63_52g171	conserved hypothetical protein	5.98378	0.976711	2.18017e-09	3.34024e-05
C4B63_85g76	conserved hypothetical protein	5.98328	0.708457	2.18691e-09	3.35056e-05
C4B63_4g462	arginase	5.98241	1.26516	2.19861e-09	3.36848e-05
C4B63_58g95	elongation factor 1-alpha	5.96324	0.60605	2.4728e-09	3.78858e-05
C4B63_21g255	Nucleolar protein 56	5.9615	0.520319	2.49928e-09	3.82915e-05
C4B63_9g261	endo/exonuclease Mre11	5.95924	0.867702	2.53411e-09	3.8825e-05
C4B63_25g203	conserved hypothetical protein	5.95398	1.69784	2.617e-09	4.0095e-05
C4B63_20g213	enoyl-CoA hydratase/isomerase family protein	5.95214	0.7732	2.64651e-09	4.05472e-05
C4B63_122g17	conserved hypothetical protein	5.95101	0.695354	2.66496e-09	4.08298e-05
C4B63_7g86	Leucine-zipper-like transcriptional regulator 1	5.94351	0.976605	2.78983e-09	4.27429e-05
C4B63_253g16	zinc-finger protein family member	5.94268	1.22022	2.80393e-09	4.29589e-05
C4B63_19g28	Emopamil binding protein	5.94064	0.890747	2.83906e-09	4.34973e-05
C4B63_11g265	conserved hypothetical protein	5.93466	1.10039	2.94453e-09	4.51132e-05
C4B63_4g65	multiprotein-bridging factor 1	5.93429	0.539738	2.95121e-09	4.52155e-05
C4B63_14g63	Haloacid dehalogenase-like hydrolase	5.9336	0.753524	2.96355e-09	4.54046e-05
C4B63_2g693	Protein DENND6B	5.93239	1.43806	2.98555e-09	4.57416e-05
C4B63_9g416	ATP-dependent Clp protease subunit, heat shock protein 104 (HSP104)	5.93153	0.863273	3.00132e-09	4.59832e-05
C4B63_23g20	TLD domain protein, conserved	5.92541	0.764845	3.11513e-09	4.77269e-05
C4B63_116g11	kinesin	5.91931	1.08836	3.23295e-09	4.9532e-05
C4B63_2g235	Co-chaperone protein P23	5.90777	0.572064	3.46762e-09	5.31274e-05
C4B63_24g248	conserved hypothetical protein	5.89871	1.10417	3.66346e-09	5.61279e-05
C4B63_61g149	eukaryotic translation initiation factor 3 subunit a	5.89514	0.552702	3.74353e-09	5.73547e-05
C4B63_48g14	conserved hypothetical protein	5.87624	0.797817	4.19678e-09	6.42989e-05
C4B63_8g2697c	ATPase subunit 9	5.87569	0.647185	4.21082e-09	6.45139e-05
C4B63_6g411	Replication factor A 51 kDa subunit	5.86589	0.878282	4.46734e-09	6.84441e-05
C4B63_60g149	Acyl-CoA dehydrogenase family member 10	5.86396	0.95363	4.51944e-09	6.92423e-05
C4B63_20g59	dihydroxyacetone phosphate acyltransferase	5.86132	0.836141	4.59191e-09	7.03527e-05
C4B63_12g385	Acyl carrier protein, mitochondrial	5.86066	0.594251	4.61041e-09	7.06361e-05
C4B63_19g188	conserved hypothetical protein	5.85843	0.733922	4.67267e-09	7.159e-05
C4B63_55g55	Paraflagellar rod protein 2	5.85779	1.01369	4.69077e-09	7.18673e-05
C4B63_21g56	nucleoside phosphorylase	5.85517	1.36973	4.76519e-09	7.30074e-05
C4B63_32g219	Trypanosome basal body component protein	5.85372	0.751252	4.80712e-09	7.36499e-05
C4B63_137g41	heat shock protein 70 (hsp70)	5.85316	1.58543	4.8231e-09	7.38946e-05
C4B63_10g499	SWI/SNF-related matrix-associated actin-dependent regulator of chromatin subfamily-related	5.85289	0.666585	4.83106e-09	7.40167e-05
C4B63_41g78	conserved hypothetical protein	5.85179	0.692284	4.86319e-09	7.45089e-05
C4B63_42g58	conserved hypothetical protein	5.8515	0.568218	4.87161e-09	7.46379e-05
C4B63_10g503	conserved hypothetical protein	5.8477	0.777487	4.98409e-09	7.63613e-05
C4B63_35g119	Vacuolar protein sorting-associated protein 13C	5.84715	0.511367	5.00072e-09	7.66161e-05
C4B63_12g201	conserved hypothetical protein	5.84518	0.590788	5.06012e-09	7.75261e-05
C4B63_4g68	metallo-peptidase, Clan MG, Family M24	5.82751	0.458676	5.62596e-09	8.61954e-05
C4B63_52g48	conserved hypothetical protein	5.82226	0.759273	5.80574e-09	8.89497e-05
C4B63_32g51	Failed axon connections homolog	5.82182	1.44514	5.8209e-09	8.9182e-05
C4B63_33g9	double-strand-break repair protein rad21 homolog	5.81622	0.791422	6.01933e-09	9.22221e-05
C4B63_278g13	Enterin neuropeptides	5.81073	0.806088	6.21992e-09	9.52955e-05
C4B63_175g20	dynein heavy chain	5.79247	0.651213	6.93603e-09	0.000106267
C4B63_13g219	conserved hypothetical protein	5.78895	0.851188	7.08277e-09	0.000108515
C4B63_17g65	polypyrimidine tract-binding protein	5.78761	0.642936	7.1395e-09	0.000109384
C4B63_25g192	NAA35	5.78507	0.567066	7.24802e-09	0.000111047
C4B63_104g76	RNA polymerase IIA largest subunit	5.78323	1.02127	7.32778e-09	0.000112269
C4B63_2g455	Cytoplasmic dynein 2 heavy chain (DYNC2H1)	5.77476	0.599837	7.70636e-09	0.000118069
C4B63_42g220	transmembrane/endomembrane-like protein	5.77247	0.681275	7.81181e-09	0.000119685
C4B63_10g301	conserved hypothetical protein	5.76195	0.772293	8.31492e-09	0.000127393
C4B63_76g53	glycogen synthase kinase-3 alpha	5.75877	0.617092	8.47294e-09	0.000129814
C4B63_4g196	conserved hypothetical protein	5.75801	0.639615	8.51107e-09	0.000130398
C4B63_31g226	glutamine dependent carbamoyl-phosphate synthase	5.75753	0.912865	8.53555e-09	0.000130773
C4B63_257g20	UDP-Gal or UDP-GlcNAc-dependent glycosyltransferase	5.75673	1.19432	8.57578e-09	0.000131389
C4B63_81g54	guanylate kinase	5.75651	0.706695	8.58722e-09	0.000131565
C4B63_9g456	AMP deaminase	5.74645	1.15293	9.11354e-09	0.000139629
C4B63_133g42	dynein heavy chain	5.74301	0.682807	9.30093e-09	0.000142499
C4B63_251g1	conserved hypothetical protein	5.73905	1.20334	9.52114e-09	0.000145873
C4B63_7g145	conserved hypothetical protein	5.73226	0.946189	9.91018e-09	0.000151834
C4B63_20g321	60S ribosomal protein L13a	5.73151	0.443224	9.95387e-09	0.000152503
C4B63_80g26	outer dynein arm docking complex protein	5.72216	0.576232	1.05179e-08	0.000161145
C4B63_38g52	conserved hypothetical protein	5.72006	0.705449	1.0649e-08	0.000163153
C4B63_42g251	conserved hypothetical protein	5.71852	0.638025	1.07458e-08	0.000164637
C4B63_2g528	cyclic nucleotide-binding domain containing protein	5.71064	0.899423	1.12553e-08	0.000172443
C4B63_46g140c	ubiquitin-conjugating enzyme	5.70472	0.45794	1.16538e-08	0.000178548
C4B63_22g44	conserved hypothetical protein	5.70251	0.6884	1.18056e-08	0.000180874
C4B63_23g242	radial spoke protein RSP10	5.69067	0.713895	1.26544e-08	0.000193878
C4B63_60g132	protein tyrosine phosphatase-like protein	5.68288	0.511485	1.32449e-08	0.000202924
C4B63_46g75	Thiamin pyrophosphokinase 1	5.68287	1.44283	1.32454e-08	0.000202932
C4B63_44g226	conserved hypothetical protein	5.68249	0.464461	1.3275e-08	0.000203387
C4B63_24g319	conserved hypothetical protein	5.67791	0.679087	1.36349e-08	0.000208901
C4B63_22g77	conserved hypothetical protein	5.67567	0.641284	1.38144e-08	0.000211651
C4B63_42g203	aspartyl-tRNA synthetase	5.67477	0.59294	1.38875e-08	0.000212771
C4B63_95g34	mitochondrial processing peptidase alpha subunit	5.67465	0.651882	1.38975e-08	0.000212923
C4B63_3g1106	peroxisome targeting signal 1 receptor	5.67256	0.692581	1.40678e-08	0.000215533
C4B63_93g86	conserved hypothetical protein	5.66083	0.675085	1.50646e-08	0.000230805
C4B63_4g353	conserved hypothetical protein	5.65903	0.633829	1.52227e-08	0.000233228
C4B63_10g511	26S proteasome regulatory non-ATPase subunit	5.65753	0.526025	1.5357e-08	0.000235284
C4B63_59g115	stress-inducible protein STI1-like(fragment)	5.65331	0.435096	1.5739e-08	0.000241138
C4B63_90g56	NADH-ubiquinone oxidoreductase complex I subunit	5.65097	0.737784	1.59543e-08	0.000244436
C4B63_38g143	conserved hypothetical protein	5.64786	0.809427	1.6246e-08	0.000248905
C4B63_2g153	conserved hypothetical protein	5.64561	1.15073	1.64596e-08	0.000252177
C4B63_79g21	ABC transporter	5.64403	0.48293	1.66119e-08	0.000254512
C4B63_21g68	small GTP-binding protein Rab11	5.64342	0.628936	1.6671e-08	0.000255416
C4B63_104g78	calreticulin	5.62727	1.0459	1.83081e-08	0.000280498
C4B63_49g174	conserved hypothetical protein	5.6261	0.656748	1.84333e-08	0.000282417
C4B63_1g346	mucin TcMUCII	5.62334	0.514912	1.87297e-08	0.000286958
C4B63_6g139	NADPH--cytochrome P450 reductase	5.62101	0.835352	1.89839e-08	0.000290852
C4B63_17g257	chromosomal passenger protein	5.61819	0.880978	1.92963e-08	0.000295639
C4B63_25g206	hydrolase, alpha/beta fold family	5.61746	0.563128	1.93784e-08	0.000296897
C4B63_6g521	DIS3-like exonuclease	5.61272	0.609107	1.99167e-08	0.000305144
C4B63_18g153	T-complex protein 11	5.60933	0.532734	2.03114e-08	0.00031119
C4B63_23g75	enoyl-CoA hydratase, mitochondrial precursor	5.60853	1.02609	2.04058e-08	0.000312638
C4B63_19g249	Mitochondrial SSU ribosomal protein	5.60115	0.667927	2.12931e-08	0.000326231
C4B63_4g220	conserved hypothetical protein	5.59516	0.664852	2.20418e-08	0.000337702
C4B63_22g23	ARM-like helical domain-containing protein	5.58715	0.57787	2.30824e-08	0.000353645
C4B63_3g554	NADH-dependent fumarate reductase	5.58642	0.630623	2.31794e-08	0.000355132
C4B63_35g170	recombination initiation protein NBS1	5.58329	0.6303	2.36006e-08	0.000361585
C4B63_6g571	conserved hypothetical protein	5.55929	0.768925	2.70871e-08	0.000415002
C4B63_56g85	conserved hypothetical protein	5.55017	0.724083	2.85393e-08	0.00043725
C4B63_4g116	FACT complex subunit ssrp1-B	5.54855	0.691551	2.88052e-08	0.000441324
C4B63_9g247	small nuclear ribonucleoprotein protein	5.54721	0.632513	2.90265e-08	0.000444716
C4B63_20g316	serine/threonine-protein phosphatase PP1	5.54389	1.23889	2.95819e-08	0.000453225
C4B63_218g22	conserved hypothetical protein	5.54288	0.772851	2.9754e-08	0.000455862
C4B63_4g502	ABC transporter	5.54113	0.572105	3.00526e-08	0.000460436
C4B63_4g473	CYTH domain containing protein	5.53885	0.532313	3.04464e-08	0.000466469
C4B63_43g126	ATP synthase F1 subunit gamma protein	5.53865	0.786376	3.04816e-08	0.000467009
C4B63_2g702	Gim5A protein	5.53785	2.29433	3.06215e-08	0.000469152
C4B63_28g42	conserved hypothetical protein	5.53739	0.928823	3.07005e-08	0.000470363
C4B63_17g45	kinesin	5.53681	0.64943	3.08034e-08	0.000471939
C4B63_4g71	QA-SNARE protein	5.53385	0.524864	3.13284e-08	0.000479982
C4B63_9g432	beta prime cop protein	5.53009	0.619439	3.20059e-08	0.000490362
C4B63_20g47	conserved hypothetical protein	5.52844	0.920855	3.23092e-08	0.000495009
C4B63_87g26	formin homology 2 (FH2) domain protein	5.52773	0.923847	3.24409e-08	0.000497027
C4B63_57g123	Tetratricopeptide (TPR) repeats	5.51999	0.544848	3.39019e-08	0.000519411
C4B63_10g513	membrane associated protein	5.51982	0.771763	3.39345e-08	0.000519911
C4B63_24g215	methyltransferase domain containing protein	5.51818	0.706835	3.42529e-08	0.000524789
C4B63_16g110	conserved hypothetical protein	5.51454	0.637153	3.49699e-08	0.000535774
C4B63_4g528	proteasome regulatory non-ATP-ase subunit 9	5.51018	0.627908	3.58458e-08	0.000549194
C4B63_157g46	trans-sialidase, Group II	5.50633	0.727057	3.664e-08	0.000561361
C4B63_40g92	kinetoplastid kinetochore protein 2	5.50583	0.786063	3.67427e-08	0.000562934
C4B63_9g246	FtsJ cell division protein	5.5022	0.477186	3.75084e-08	0.000574667
C4B63_19g76	conserved hypothetical protein	5.50184	0.606881	3.75845e-08	0.000575832
C4B63_14g183	mitochondrial intermediate peptidase	5.49847	0.7573	3.83102e-08	0.000586951
C4B63_18g249	conserved hypothetical protein	5.49476	0.602484	3.91236e-08	0.000599412
C4B63_41g248	cyclin-like F-box protein	5.49254	0.810648	3.96205e-08	0.000607025
C4B63_46g18	conserved hypothetical protein	5.48841	0.671488	4.05558e-08	0.000621355
C4B63_20g154	Flagellar Member 7	5.48794	0.667641	4.06642e-08	0.000623016
C4B63_26g205	proliferative cell nuclear antigen (PCNA)	5.48658	0.750922	4.09793e-08	0.000627845
C4B63_83g85	lysosomal/endosomal membrane protein p67(fragment)	5.48353	0.398524	4.16912e-08	0.000638751
C4B63_41g241	WD repeat and HMG-box DNA-binding protein	5.48068	0.74068	4.23693e-08	0.000649141
C4B63_8g506	protein disulfide isomerase	5.47676	1.22965	4.33176e-08	0.000663669
C4B63_17g82	ubiquitin-conjugating enzyme E2	5.47646	0.431966	4.33913e-08	0.000664799
C4B63_25g290	60S ribosomal protein	5.47362	0.632883	4.40926e-08	0.000675543
C4B63_38g46	Double RNA binding domain protein 3	5.47256	0.538268	4.43571e-08	0.000679595
C4B63_25g253	otubain cysteine peptidase, Clan CA, family C65	5.4718	0.950241	4.45486e-08	0.000682529
C4B63_14g161	conserved hypothetical protein	5.46669	0.664108	4.58528e-08	0.000702511
C4B63_75g68	calcium motive p-type ATPase	5.46438	0.781806	4.64539e-08	0.000711721
C4B63_13g260	conserved hypothetical protein	5.46084	0.48585	4.73895e-08	0.000726055
C4B63_351g20c	calpain-like cysteine peptidase	5.45379	0.500296	4.93081e-08	0.000755449
C4B63_42g66	conserved hypothetical protein	5.45316	0.841085	4.94836e-08	0.000758138
C4B63_10g437	U-box domain protein	5.44355	0.541818	5.22302e-08	0.000800219
C4B63_12g1413c	conserved hypothetical protein	5.43232	0.412894	5.56248e-08	0.000852227
C4B63_7g443	target of rapamycin (TOR) kinase 1	5.42945	0.702722	5.65283e-08	0.00086607
C4B63_40g27	conserved hypothetical protein	5.42926	0.550905	5.65895e-08	0.000867008
C4B63_47g44	conserved hypothetical protein	5.42899	0.815747	5.66724e-08	0.000868277
C4B63_16g98	conserved hypothetical protein	5.4147	0.767765	6.13914e-08	0.000940578
C4B63_2g427	Nucleoporin	5.40773	0.686635	6.38301e-08	0.000977941
C4B63_74g4	conserved hypothetical protein	5.40033	1.07891	6.65174e-08	0.00101911
C4B63_38g69	chaperone DNAJ protein	5.40008	0.71878	6.66109e-08	0.00102054
C4B63_2g303	Mitochondrial import receptor subunit ATOM40	5.39764	0.738338	6.75216e-08	0.0010345
C4B63_9g227	ras-related protein rab-14 mitochondrial	5.38809	0.691674	7.12114e-08	0.00109103
C4B63_52g31	conserved hypothetical protein	5.38371	0.941692	7.29641e-08	0.00111788
C4B63_48g92	chaperonin HSP60, mitochondrial precursor	5.37757	0.445086	7.54972e-08	0.00115669
C4B63_38g57	Transcriptional repressor TCF25	5.37468	0.763235	7.67203e-08	0.00117543
C4B63_31g87	conserved hypothetical protein	5.37273	0.606216	7.75546e-08	0.00118821
C4B63_232g4	Alpha/beta hydrolase family	5.37243	0.765784	7.76825e-08	0.00119017
C4B63_9g251	cdc2-related kinase 9	5.36485	0.526587	8.1015e-08	0.00124123
C4B63_13g128	GPI inositol deacylase precursor	5.35284	0.838278	8.65838e-08	0.00132655
C4B63_4g470	protein kinase	5.35126	0.425932	8.73428e-08	0.00133818
C4B63_145g28	NADP-dependent alcohol hydrogenase	5.35115	0.97175	8.73987e-08	0.00133904
C4B63_28g89	mitochondrial carrier protein	5.35055	0.860325	8.76875e-08	0.00134346
C4B63_7g103	conserved hypothetical protein	5.34306	0.433377	9.13922e-08	0.00140022
C4B63_49g65	farnesyl pyrophosphate synthase	5.33905	0.558459	9.34326e-08	0.00143148
C4B63_11g26	Xaa-Pro aminopeptidase	5.337	1.0411	9.44956e-08	0.00144777
C4B63_6g572	5'-3' exoribonuclease A	5.33465	0.582152	9.57277e-08	0.00146664
C4B63_113g49	metallo-peptidase, Clan MC, Family M14	5.33379	0.942901	9.61835e-08	0.00147363
C4B63_13g339	O-acyltransferase like protein	5.3283	0.751525	9.91341e-08	0.00151883
C4B63_306g9	mucin TcSMUGL	5.32617	1.77031	1.00305e-07	0.00153678
C4B63_10g488	UBX domain-containing protein	5.32447	0.56679	1.01247e-07	0.00155121
C4B63_10g127	conserved hypothetical protein	5.31788	1.31062	1.04982e-07	0.00160842
C4B63_7g234	Signal recognition particle subunit SRP68	5.31548	0.730784	1.06378e-07	0.00162981
C4B63_85g60	tricarboxylate carrier	5.31418	0.426592	1.07138e-07	0.00164146
C4B63_91g42	protein kinase	5.30602	0.862532	1.12046e-07	0.00171665
C4B63_192g3	AAA ATPase	5.30518	0.996405	1.12562e-07	0.00172457
C4B63_9g1798c	conserved hypothetical protein	5.30279	0.621864	1.14043e-07	0.00174726
C4B63_52g80	conserved hypothetical protein	5.30187	0.867001	1.14623e-07	0.00175615
C4B63_25g305	conserved hypothetical protein	5.29923	0.871281	1.16289e-07	0.00178167
C4B63_40g40	conserved hypothetical protein	5.29762	0.922234	1.17322e-07	0.00179749
C4B63_9g224	Cilia- and flagella-associated protein 57	5.29669	0.734301	1.17917e-07	0.00180661
C4B63_28g81	conserved hypothetical protein	5.2949	0.764196	1.1908e-07	0.00182443
C4B63_164g21	retrotransposon hot spot (RHS) protein	5.27879	0.4886	1.30039e-07	0.00199232
C4B63_76g16	NADH-cytochrome b5 reductase	5.27416	0.913278	1.33366e-07	0.0020433
C4B63_7g134	conserved hypothetical protein	5.26558	0.548073	1.39751e-07	0.00214113
C4B63_20g1412c	conserved hypothetical protein	5.25958	0.730663	1.44383e-07	0.00221209
C4B63_23g209	conserved hypothetical protein	5.25475	0.474305	1.48229e-07	0.00227102
C4B63_69g63	conserved hypothetical protein	5.25446	0.742898	1.48458e-07	0.00227452
C4B63_26g274	calmodulin	5.2544	0.559119	1.48508e-07	0.00227529
C4B63_31g54	vesicle-associated membrane protein	5.25376	0.472564	1.49021e-07	0.00228315
C4B63_76g52	pyrroline-5-carboxylate reductase	5.25284	0.846262	1.49772e-07	0.00229466
C4B63_16g160	GAF domain/TIP41-like family	5.24649	0.718195	1.55026e-07	0.00237515
C4B63_32g229	amastin	5.2463	0.483269	1.55185e-07	0.00237759
C4B63_46g13	mitochondrial DNA polymerase I protein D	5.24617	0.8762	1.5529e-07	0.0023792
C4B63_21g67	conserved hypothetical protein	5.24577	0.447366	1.55631e-07	0.00238442
C4B63_112g14	neurobeachin/beige-like protein	5.24479	0.76749	1.56462e-07	0.00239715
C4B63_23g17	Battenin	5.24426	0.825516	1.56911e-07	0.00240404
C4B63_8g35	dynein heavy chain	5.24174	0.689713	1.59068e-07	0.00243709
C4B63_14g167	conserved hypothetical protein,predicted C2 domain protein	5.24141	0.451702	1.59352e-07	0.00244144
C4B63_24g196	microtubule-associated protein	5.23869	0.436301	1.61718e-07	0.00247768
C4B63_32g20	conserved hypothetical protein	5.23608	0.91337	1.64019e-07	0.00251294
C4B63_12g386	conserved hypothetical protein	5.23474	1.40984	1.65219e-07	0.00253131
C4B63_17g25	profilin	5.23041	0.629895	1.69132e-07	0.00259127
C4B63_429g3	dynamin-1-like protein	5.22894	0.386684	1.70484e-07	0.00261199
C4B63_19g23	intraflagellar transport protein 88	5.22549	0.607489	1.73697e-07	0.00266122
C4B63_14g176	ATP-dependent DEAD/H RNA helicase	5.22245	0.499203	1.76573e-07	0.00270528
C4B63_57g69	metallo-peptidase, Clan MA(E) Family M41	5.21616	0.513987	1.82667e-07	0.00279864
C4B63_26g303	conserved hypothetical protein	5.21603	0.792471	1.82798e-07	0.00280065
C4B63_46g54	Dpy-30 motif containing protein	5.21496	0.719245	1.83859e-07	0.00281691
C4B63_22g95	conserved hypothetical protein	5.21271	0.557692	1.86099e-07	0.00285122
C4B63_10g136	conserved hypothetical protein	5.21049	0.512393	1.88345e-07	0.00288563
C4B63_61g136	ER membrane protein complex subunit 2	5.20826	0.441998	1.90625e-07	0.00292056
C4B63_3g1094	conserved hypothetical protein	5.2046	0.59486	1.94417e-07	0.00297867
C4B63_47g42	intraflagellar transport protein 81	5.19919	0.708241	2.00156e-07	0.00306659
C4B63_78g85c	peptidyl-prolyl cis-trans isomerase	5.1963	0.494865	2.03295e-07	0.00311469
C4B63_52g137	conserved hypothetical protein	5.19494	0.401619	2.04783e-07	0.00313748
C4B63_57g97	conserved hypothetical protein	5.19323	0.498418	2.06676e-07	0.00316648
C4B63_45g133	splicing factor TSR1	5.19069	0.631268	2.09519e-07	0.00321005
C4B63_10g464	3'-5' exoribonuclease 1	5.18796	0.751499	2.12607e-07	0.00325736
C4B63_42g174	conserved hypothetical protein	5.1841	0.633591	2.1706e-07	0.00332558
C4B63_21g70	conserved hypothetical protein	5.18327	0.885339	2.18029e-07	0.00334042
C4B63_32g224	ubiquitin-conjugating enzyme E2	5.18147	0.426378	2.20139e-07	0.00337275
C4B63_83g70	conserved hypothetical protein	5.17989	0.78287	2.22014e-07	0.00340147
C4B63_2g737	conserved hypothetical protein	5.17473	0.70538	2.28239e-07	0.00349685
C4B63_5g352	Present in the outer mitochondrial membrane proteome 10	5.17468	0.969725	2.28304e-07	0.00349785
C4B63_19g97	ABC transporter, mitochondrial	5.16903	0.414066	2.35313e-07	0.00360524
C4B63_43g135	proteasome alpha 2 subunit	5.16051	0.44471	2.46281e-07	0.00377327
C4B63_45g238	glutamamyl carboxypeptidase	5.15566	0.679766	2.52745e-07	0.00387231
C4B63_18g273	conserved hypothetical protein	5.15356	0.661772	2.55591e-07	0.00391592
C4B63_59g122	Thiopurine S-methyltransferase	5.14513	1.06783	2.67335e-07	0.00409585
C4B63_17g102	conserved hypothetical protein	5.14059	0.786888	2.73874e-07	0.00419602
C4B63_9g459	conserved hypothetical protein	5.1356	1.0126	2.81253e-07	0.00430908
C4B63_27g177	conserved hypothetical protein	5.13485	1.02906	2.82367e-07	0.00432615
C4B63_7g421	coatomer alpha subunit	5.13073	0.477986	2.88622e-07	0.00442198
C4B63_116g18	gamma-glutamylcysteine synthetase	5.12842	0.871115	2.92186e-07	0.00447658
C4B63_39g329	glycyl-tRNA synthetase	5.12836	0.54561	2.92273e-07	0.00447791
C4B63_41g205	alanine aminotransferase	5.1221	0.648055	3.02152e-07	0.00462927
C4B63_28g116	conserved hypothetical protein	5.12073	1.00715	3.04359e-07	0.00466309
C4B63_30g131	cystathionine beta-synthase	5.11931	0.663833	3.06649e-07	0.00469817
C4B63_34g116	mannosyltransferase-like protein	5.11512	0.506576	3.13544e-07	0.00480381
C4B63_52g147	conserved hypothetical protein	5.1123	0.49755	3.18261e-07	0.00487608
C4B63_249g16	conserved hypothetical protein	5.11167	0.737056	3.19318e-07	0.00489227
C4B63_123g35	Uncharacterized protein At3g06530	5.10947	0.748324	3.23056e-07	0.00494953
C4B63_83g71	conserved hypothetical protein	5.10775	0.690294	3.26009e-07	0.00499479
C4B63_76g37	proteasome regulatory ATPase subunit 5	5.10004	0.461274	3.39576e-07	0.00520264
C4B63_14g147	phosphoribosylpyrophosphate synthetase	5.09841	0.424723	3.42518e-07	0.00524772
C4B63_10g479	conserved hypothetical protein	5.09675	0.710428	3.45529e-07	0.00529386
C4B63_42g248	alkyl-dihydroxyacetone phosphate synthase	5.09597	0.503312	3.46964e-07	0.00531584
C4B63_52g138	proline racemase	5.0919	0.392677	3.54502e-07	0.00543133
C4B63_46g26	phospholipid-transporting ATPase 1-like protein	5.08434	0.940533	3.68897e-07	0.00565188
C4B63_61g95	conserved hypothetical protein	5.08214	0.6641	3.73201e-07	0.00571782
C4B63_57g129	conserved hypothetical protein	5.08171	0.499069	3.74043e-07	0.00573071
C4B63_61g73	Acyl-CoA-binding domain-containing protein 5	5.0796	0.444323	3.78237e-07	0.00579498
C4B63_12g339	conserved hypothetical protein	5.07736	0.920531	3.82716e-07	0.0058636
C4B63_28g39	Putative ankyrin repeat protein RF 0381	5.07693	0.575886	3.83592e-07	0.00587701
C4B63_6g530	conserved hypothetical protein	5.07611	0.827894	3.85238e-07	0.00590223
C4B63_8g471	chaperone protein DNAj	5.0741	0.801068	3.8933e-07	0.00596493
C4B63_76g22	cytoskeleton associated protein	5.06728	0.389224	4.03536e-07	0.00618258
C4B63_43g164	Sec8 exocyst complex component specific domain containing protein	5.06724	0.808383	4.03627e-07	0.00618397
C4B63_39g345	DNA topoisomerase III	5.06487	0.519915	4.08687e-07	0.00626149
C4B63_8g487	glutathione peroxidase-like protein	5.06458	0.857668	4.09308e-07	0.006271
C4B63_83g26	mitochondrial carrier protein	5.06406	0.456872	4.10425e-07	0.00628813
C4B63_82g107	NADP-dependent alcohol hydrogenase	5.06272	0.869342	4.13311e-07	0.00633233
C4B63_24g228	conserved hypothetical protein	5.06241	0.558312	4.13987e-07	0.0063427
C4B63_11g32	conserved hypothetical protein	5.06203	0.769495	4.14813e-07	0.00635535
C4B63_95g51	C2 domain-containing protein 5	5.06101	0.861019	4.17031e-07	0.00638933
C4B63_27g202	conserved hypothetical protein	5.05766	0.680261	4.24426e-07	0.00650264
C4B63_19g140	elongation factor 2	5.05454	0.870589	4.3143e-07	0.00660994
C4B63_40g156	Alkylated DNA repair dioxygenase AlkB	5.05187	0.897936	4.37503e-07	0.00670298
C4B63_84g160c	paraflagellar rod component	5.0517	1.1787	4.37888e-07	0.00670888
C4B63_41g242	conserved hypothetical protein	5.0513	0.55738	4.38814e-07	0.00672307
C4B63_128g49	nucleolar RNA helicase II	5.04979	0.431593	4.42299e-07	0.00677646
C4B63_14g56	Flagellum attachment zone protein 5	5.0489	0.7959	4.44361e-07	0.00680806
C4B63_24g186	conserved hypothetical protein	5.0466	0.709287	4.49744e-07	0.00689052
C4B63_4g115	conserved hypothetical protein	5.04417	0.667546	4.55484e-07	0.00697847
C4B63_1g709	conserved hypothetical protein	5.04385	1.13952	4.56265e-07	0.00699044
C4B63_14g200	conserved hypothetical protein	5.04047	0.801488	4.64395e-07	0.007115
C4B63_128g44	major vault protein	5.0397	0.851731	4.66264e-07	0.00714364
C4B63_6g409	conserved hypothetical protein	5.03876	0.721653	4.68568e-07	0.00717893
C4B63_61g133	kinesin	5.03836	0.77208	4.69537e-07	0.00719378
C4B63_23g263	conserved hypothetical protein	5.03786	0.485262	4.70771e-07	0.00721268
C4B63_41g208	ser/thr protein phosphatase	5.03096	0.580284	4.88036e-07	0.00747719
C4B63_2g19	conserved hypothetical protein	5.02898	0.653421	4.93104e-07	0.00755485
C4B63_2g712	galactokinase	5.02523	1.08565	5.02829e-07	0.00770384
C4B63_2g729	structural maintenance of chromosome (SMC) family protein	5.0244	0.476524	5.05019e-07	0.00773739
C4B63_2g396	conserved hypothetical protein	5.02338	0.867812	5.07693e-07	0.00777837
C4B63_72g547c	conserved hypothetical protein	5.01952	0.588177	5.18004e-07	0.00793634
C4B63_22g312	phosphoglycerate kinase	5.01418	0.925024	5.32601e-07	0.00815998
C4B63_95g26	conserved hypothetical protein	5.01228	0.944237	5.37884e-07	0.00824093
C4B63_2g801	conserved hypothetical protein	5.01156	1.12959	5.39896e-07	0.00827175
C4B63_83g61	conserved hypothetical protein	5.00598	0.466793	5.55786e-07	0.0085152
C4B63_51g237	mucin TcMUCII	5.00501	0.493525	5.58584e-07	0.00855807
C4B63_8g517	conserved hypothetical protein	4.99907	1.19626	5.76086e-07	0.00882621
C4B63_20g136	DNA-directed RNA polymerases I, II, and III subunit RPABC2	4.99869	0.717984	5.77213e-07	0.00884349
C4B63_271g10	conserved hypothetical protein	4.99768	0.992589	5.80244e-07	0.00888991
C4B63_34g294	conserved hypothetical protein	4.99499	0.840031	5.8839e-07	0.00901472
C4B63_57g98	succinyl-CoA ligase	4.9947	0.502692	5.89276e-07	0.0090283
C4B63_14g171	ubiquitin-protein ligase	4.99431	0.649069	5.90453e-07	0.00904633
C4B63_31g106	conserved hypothetical protein	4.99032	0.385505	6.02807e-07	0.00923561
C4B63_24g193	Protein KIAA0556	4.98357	0.429728	6.24216e-07	0.00956362
C4B63_6g490	Vacuole membrane protein 1	4.98056	0.796246	6.33991e-07	0.00971337
C4B63_52g74	ion transport protein	4.97733	1.20104	6.4467e-07	0.00987699
C4B63_63g86	ATP-binding cassette protein subfamily G	4.97379	0.601941	6.56574e-07	0.0100594
C4B63_16g125	DNA polymerase zeta catalytic subunit	4.9734	0.640664	6.57871e-07	0.0100792
C4B63_145g18	NADP-dependent alcohol hydrogenase	4.97187	1.08906	6.63084e-07	0.0101591
C4B63_9g272	NUP-1 protein	4.96983	0.842128	6.70134e-07	0.0102671
C4B63_6g595	conserved hypothetical protein	4.96744	1.23105	6.7844e-07	0.0103944
C4B63_551g3	retrotransposon hot spot (RHS) protein	4.96601	0.48014	6.83429e-07	0.0104708
C4B63_83g76	Isoprenylcysteine alpha-carbonyl methylesterase	4.9654	0.979374	6.85581e-07	0.0105038
C4B63_45g84	conserved hypothetical protein	4.9654	0.412267	6.85605e-07	0.0105042
C4B63_31g104	conserved hypothetical protein	4.96508	0.549363	6.86736e-07	0.0105215
C4B63_11g93	mitochondrial RNA binding complex 1 subunit	4.96282	0.806991	6.94757e-07	0.0106444
C4B63_7g275	NAD dependent epimerase/dehydratase family	4.961	0.692395	7.01318e-07	0.0107449
C4B63_23g208	RNA polymerase-associated protein CTR9	4.95661	0.647903	7.17344e-07	0.0109904
C4B63_18g147	calmodulin	4.95566	0.734798	7.20868e-07	0.0110444
C4B63_55g174	prohibitin 1	4.94845	0.763865	7.48071e-07	0.0114612
C4B63_9g259	conserved hypothetical protein	4.94521	0.657854	7.60606e-07	0.0116533
C4B63_2g507	zinc-finger protein	4.94444	0.525414	7.6365e-07	0.0116999
C4B63_10g434	conserved hypothetical protein	4.94214	0.621963	7.7271e-07	0.0118387
C4B63_12g28	RNA-binding protein	4.94131	0.583396	7.75991e-07	0.011889
C4B63_16g109	conserved hypothetical protein	4.94098	0.59039	7.77302e-07	0.0119091
C4B63_259g10	succinate dehydrogenase iron-sulfur subunit	4.94059	0.957948	7.7886e-07	0.0119329
C4B63_55g29	kinesin	4.93903	0.550976	7.85122e-07	0.0120289
C4B63_40g120	DNA excision repair protein(fragment)	4.93668	0.713738	7.94617e-07	0.0121743
C4B63_12g173	protein associated with differentiation 4	4.93354	1.53095	8.07528e-07	0.0123721
C4B63_58g112	mitochondrial processing peptidase alpha subunit	4.93253	0.735742	8.11727e-07	0.0124365
C4B63_13g192	Elongation factor G1, mitochondrial	4.92889	0.715449	8.26983e-07	0.0126702
C4B63_17g272	Metalloprotease M41 FtsH	4.92881	0.61271	8.27338e-07	0.0126757
C4B63_188g41	conserved hypothetical protein	4.92846	0.940017	8.28812e-07	0.0126982
C4B63_26g264	succinate dehydrogenase	4.92718	0.716846	8.34259e-07	0.0127817
C4B63_46g51	endomembrane protein	4.92714	0.557298	8.34413e-07	0.012784
C4B63_168g27	intraflagellar transport protein 172	4.92409	0.845165	8.47553e-07	0.0129854
C4B63_19g90	Uncharacterized protein C1orf228 homolog	4.92345	0.908775	8.50329e-07	0.0130279
C4B63_15g12	conserved hypothetical protein	4.91913	0.921769	8.6929e-07	0.0133184
C4B63_31g225	Tetraspanin family	4.91849	0.716483	8.72128e-07	0.0133619
C4B63_225g26	multidrug resistance protein E	4.91599	0.951214	8.83343e-07	0.0135337
C4B63_54g31	conserved hypothetical protein	4.9152	0.483861	8.86906e-07	0.0135883
C4B63_32g239	tubulin folding cofactor D	4.91514	0.851012	8.87178e-07	0.0135925
C4B63_9g437	ABC transporter	4.91355	1.03343	8.94398e-07	0.0137031
C4B63_17g183	conserved hypothetical protein	4.9121	0.785713	9.0108e-07	0.0138054
C4B63_33g10	EEF1A lysine methyltransferase 4	4.9116	0.638583	9.03349e-07	0.0138402
C4B63_20g204	rab-like GTPase activating protein	4.90761	0.483817	9.2193e-07	0.0141249
C4B63_40g35	conserved hypothetical protein	4.89875	0.731251	9.64489e-07	0.0147769
C4B63_48g736c	universal minicircle sequence binding protein 1	4.89743	0.428279	9.70964e-07	0.0148761
C4B63_7g377	[Pyruvate dehydrogenase (acetyl-transferring)] kinase 1, mitochondrial	4.89643	0.519933	9.75918e-07	0.014952
C4B63_9g508	C-14 sterol reductase	4.88358	0.694104	1.04177e-06	0.0159609
C4B63_55g84	conserved hypothetical protein	4.87591	0.827375	1.0831e-06	0.0165942
C4B63_16g94	hook complex protein, conserved	4.87478	0.785066	1.08928e-06	0.0166889
C4B63_28g147	conserved hypothetical protein	4.86931	0.846871	1.11987e-06	0.0171575
C4B63_127g35	peptidase	4.86916	0.388327	1.12073e-06	0.0171707
C4B63_333g13	alpha tubulin	4.86753	1.7371	1.13e-06	0.0173128
C4B63_83g31	conserved hypothetical protein	4.86047	1.01363	1.17105e-06	0.0179417
C4B63_4g467	Sperm flagellar protein 1	4.8577	0.826046	1.18758e-06	0.0181949
C4B63_28g61	Methyltransferase-like protein 17, mitochondrial	4.85299	0.640836	1.21617e-06	0.0186329
C4B63_14g55	hook complex protein, conserved	4.85279	0.670594	1.21735e-06	0.0186511
C4B63_19g94	conserved hypothetical protein	4.8446	1.23572	1.26866e-06	0.0194372
C4B63_19g273	EF-hand domain-containing family member C2	4.84243	0.665958	1.28262e-06	0.019651
C4B63_40g99	COG2	4.83179	0.786952	1.35309e-06	0.0207306
C4B63_61g135	peptidase t	4.8303	1.10078	1.3633e-06	0.0208872
C4B63_189g12	Nucleoporin NUP152	4.82944	0.537318	1.36918e-06	0.0209772
C4B63_2g72	Importin 1	4.82746	0.377033	1.38285e-06	0.0211866
C4B63_55g168	Cilia- and flagella-associated protein 57	4.825	0.796751	1.40003e-06	0.0214499
C4B63_13g258	Protein MEMO1	4.82327	0.551051	1.41227e-06	0.0216374
C4B63_72g102	adenosine monophosphate deaminase	4.82285	1.06068	1.41524e-06	0.0216828
C4B63_24g310	conserved hypothetical protein	4.82216	0.421082	1.4201e-06	0.0217574
C4B63_52g66	conserved hypothetical protein	4.81994	0.603085	1.43601e-06	0.022001
C4B63_79g53	hypoxanthine-guanine phosphoribosyltransferase	4.81923	0.855646	1.44112e-06	0.0220793
C4B63_2g367	nucleolar GTP-binding protein 1	4.81802	0.420927	1.44988e-06	0.0222136
C4B63_16g323	conserved hypothetical protein	4.81244	0.749219	1.49096e-06	0.0228431
C4B63_17g278	phosphatidylinositol 3-related kinase	4.80361	0.911874	1.55831e-06	0.0238749
C4B63_23g212	serine/threonine-protein kinase	4.80169	0.410967	1.57331e-06	0.0241047
C4B63_4g124	conserved hypothetical protein	4.79315	0.731853	1.64182e-06	0.0251543
C4B63_30g224	conserved hypothetical protein	4.79247	0.677471	1.64741e-06	0.02524
C4B63_18g203	FK506-binding protein 5	4.78689	0.892565	1.6939e-06	0.0259522
C4B63_22g164	calpain-like cysteine peptidase	4.78443	0.913608	1.71476e-06	0.0262718
C4B63_48g27	plasma membrane Ca2+ ATPase	4.78276	0.542058	1.72904e-06	0.0264906
C4B63_34g114	ATP-dependent Clp protease subunit, heat shock protein 78	4.77734	0.601859	1.77632e-06	0.027215
C4B63_85g63	Rab-GTPase-TBC domain containing protein	4.77716	0.678347	1.7779e-06	0.0272392
C4B63_51g844c	conserved hypothetical protein	4.77336	0.458436	1.81181e-06	0.0277588
C4B63_46g87	conserved hypothetical protein	4.76468	0.608764	1.89156e-06	0.0289806
C4B63_48g23	nicotinate phosphoribosyltransferase	4.76127	0.429353	1.92381e-06	0.0294746
C4B63_102g53	conserved hypothetical protein	4.76082	1.12307	1.92809e-06	0.0295403
C4B63_42g205	Eukaryotic translation initiation factor 4E-4	4.75994	0.44428	1.93649e-06	0.0296689
C4B63_127g51	acetyl-CoA carboxylase	4.75994	0.705736	1.93655e-06	0.0296699
C4B63_25g231	conserved hypothetical protein	4.75802	0.98707	1.95499e-06	0.0299524
C4B63_4g128	Vacuolar protein 8	4.7565	0.784533	1.96976e-06	0.0301787
C4B63_40g97	eukaryotic translation initiation factor 4 gamma 4	4.75617	0.643069	1.97299e-06	0.0302282
C4B63_44g149	conserved hypothetical protein	4.74788	0.385044	2.05557e-06	0.0314933
C4B63_13g207	Mitogen-activated protein kinase 6	4.74763	0.397988	2.05811e-06	0.0315323
C4B63_48g107	ATP-dependent DEAD/H RNA helicase	4.74719	0.452665	2.0626e-06	0.0316011
C4B63_23g200	Flagellum attachment zone protein 19	4.74518	0.683782	2.08317e-06	0.0319162
C4B63_11g490	pumilio/PUF RNA binding protein 8	4.74411	0.545259	2.09423e-06	0.0320858
C4B63_8g46	conserved hypothetical protein	4.73992	0.592743	2.13798e-06	0.032756
C4B63_32g326	cell division cycle protein	4.73704	0.888688	2.16867e-06	0.0332262
C4B63_14g24	DnaJ chaperone protein	4.73595	0.69059	2.18027e-06	0.033404
C4B63_60g176	myosin heavy chain	4.73422	0.8488	2.19894e-06	0.03369
C4B63_10g109	conserved hypothetical protein	4.73067	0.755753	2.23774e-06	0.0342845
C4B63_28g163	conserved hypothetical protein	4.73067	0.700922	2.23776e-06	0.0342847
C4B63_7g224	conserved hypothetical protein	4.73014	0.613268	2.24367e-06	0.0343753
C4B63_24g300	conserved hypothetical protein	4.7285	0.50706	2.26182e-06	0.0346534
C4B63_6g244	cation transporter	4.72802	0.65292	2.26723e-06	0.0347362
C4B63_24g190	Exportin-7	4.72722	0.670358	2.27613e-06	0.0348725
C4B63_26g189	condensin subunit 1	4.72387	0.742518	2.31403e-06	0.0354533
C4B63_58g49	cysteine peptidase, Clan CA, family C2	4.72155	0.789116	2.34051e-06	0.0358589
C4B63_47g111	delta-1-pyrroline-5-carboxylate dehydrogenase	4.72126	0.780728	2.34393e-06	0.0359114
C4B63_82g97	conserved hypothetical protein	4.71914	0.583856	2.36842e-06	0.0362866
C4B63_95g14	conserved hypothetical protein	4.71883	0.668346	2.37205e-06	0.0363422
C4B63_2g13	Centrosomal protein of 131 kDa	4.71658	0.601628	2.39844e-06	0.0367466
C4B63_63g37	oligopeptidase b(fragment)	4.71536	0.513488	2.41288e-06	0.0369678
C4B63_27g215	conserved hypothetical protein	4.71404	1.08334	2.42856e-06	0.037208
C4B63_6g223	DNA topoisomerase II	4.71131	0.645422	2.46128e-06	0.0377092
C4B63_27g206	tyrosine phosphatase	4.70885	0.681238	2.49118e-06	0.0381673
C4B63_13g301	Myosin heavy chain kinase B	4.70655	0.665603	2.51943e-06	0.0386002
C4B63_30g193	Phosphoethanolamine/phosphocholine phosphatase	4.7051	0.60672	2.53741e-06	0.0388757
C4B63_253g8	NADPH--cytochrome P450 reductase	4.70388	1.00436	2.55264e-06	0.0391089
C4B63_4g67	conserved hypothetical protein	4.70206	0.698596	2.57547e-06	0.0394587
C4B63_26g214	nucleolar RNA binding protein	4.70028	0.367097	2.5981e-06	0.0398055
C4B63_55g71	Putative adenylate cyclase regulatory protein	4.69972	0.875056	2.60518e-06	0.039914
C4B63_10g404	guanine deaminase	4.69636	0.448575	2.64844e-06	0.0405767
C4B63_81g15	guanine-nucleotide exchange factor, Sec7	4.69176	1.12189	2.7087e-06	0.0415001
C4B63_128g59	dihydrolipoamide branched chain transacylase	4.69068	0.666729	2.72294e-06	0.0417182
C4B63_58g51	serine/threonine protein kinase	4.6875	0.80761	2.76559e-06	0.0423716
C4B63_16g291	conserved hypothetical protein	4.6825	0.883414	2.83395e-06	0.043419
C4B63_61g120	conserved hypothetical protein	4.67913	0.769559	2.8809e-06	0.0441383
C4B63_46g106	proteasome regulatory ATPase subunit 2	4.67449	0.584499	2.94685e-06	0.0451486
C4B63_44g241	FERM domain-containing protein C	4.67392	0.763623	2.95506e-06	0.0452745
C4B63_32g271	beta-ketoacyl-ACP reductase 2	4.67253	0.929266	2.97507e-06	0.0455811
C4B63_42g78	conserved hypothetical protein	4.66619	0.633089	3.06836e-06	0.0470103
C4B63_45g79	conserved hypothetical protein	4.66611	0.452916	3.06953e-06	0.0470283
C4B63_2g371	conserved hypothetical protein	4.66549	0.806786	3.0788e-06	0.0471702
C4B63_4g204	conserved hypothetical protein	4.66257	0.811593	3.12283e-06	0.0478448
C4B63_183g11	conserved hypothetical protein	4.65897	0.923278	3.17801e-06	0.0486903
C4B63_84g24	protein phosphatase 2A regulatory subunit	4.65792	0.588263	3.19426e-06	0.0489392
C4B63_235g10	conserved hypothetical protein	4.65715	0.787952	3.20612e-06	0.049121

## Sheet: epi_meta_trans_7
Supplementary File 1: Marker genes for scRNA-seq clusters
h. Genes significantly upregulated in epi_meta_trans_7 cluster
Gene Id	Product Description	scores	logFC	pvals	pvals_adj
C4B63_41g197	conserved hypothetical protein	46.6658	3.65195	0	0
C4B63_83g29	ATP-dependent protease ATPase subunit HslU1	43.1601	3.47203	0	0
C4B63_2g708	Gim5A protein	41.3363	3.64149	0	0
C4B63_7g299	conserved hypothetical protein	37.1955	3.65263	8.08317e-303	1.23842e-298
C4B63_194g17	phosphate-repressible phosphate permease	34.8183	3.38237	1.28748e-265	1.97255e-261
C4B63_12g1413c	conserved hypothetical protein	33.5211	2.59908	2.37781e-246	3.64305e-242
C4B63_24g203	conserved hypothetical protein	30.2052	2.96885	2.02563e-200	3.10346e-196
C4B63_81g59	glucokinase	29.6932	2.22366	9.3954e-194	1.43947e-189
C4B63_2g229	mitochondrial phosphate transporter	27.3554	1.83763	9.30398e-165	1.42546e-160
C4B63_19g692c	dynein light chain	27.1978	2.38172	6.89789e-163	1.05683e-158
C4B63_34g1195c	histone H4	26.4302	2.3485	6.17081e-154	9.45429e-150
C4B63_52g64	fatty acid elongase	24.8987	2.47475	7.67897e-137	1.17649e-132
C4B63_83g73	ribonucleoprotein p18, mitochondrial precursor	23.8259	2.21093	1.79905e-125	2.75633e-121
C4B63_11g8	succinyl-CoA synthetase alpha subunit	23.7886	1.80909	4.38145e-125	6.71282e-121
C4B63_14g111	AdipoR/Haemolysin-III-related	23.368	2.92155	9.05439e-121	1.38722e-116
C4B63_63g35	histidine ammonia-lyase	23.3381	2.28856	1.82098e-120	2.78992e-116
C4B63_302g52c	histone H3	23.3186	1.3615	2.87199e-120	4.40017e-116
C4B63_32g1409c	cysteine peptidase inhibitor (Chagasin)	23.0789	2.03765	7.54342e-118	1.15573e-113
C4B63_161g32	amino acid transporter	22.6788	1.93788	7.25272e-114	1.11119e-109
C4B63_22g162	cysteine peptidase, Clan CA, family C2	22.6042	2.29566	3.94077e-113	6.03766e-109
C4B63_26g192	divalent cation transporter	22.1164	2.15257	2.19988e-108	3.37043e-104
C4B63_7g143	Tubulin polymerization-promoting protein family member 2	21.2452	1.78862	3.65108e-100	5.59381e-96
C4B63_14g42	Cytoplasmic tRNA 2-thiolation protein 1	21.0334	2.15027	3.24674e-98	4.97433e-94
C4B63_70g116	amino acid permease/transporter	20.9059	2.42412	4.73289e-97	7.25126e-93
C4B63_12g175	Protein Associated with Differentiation	19.5756	3.28784	2.49751e-85	3.82643e-81
C4B63_9g333	cysteine peptidase, Clan CA, family C51	19.4473	2.09747	3.07354e-84	4.70896e-80
C4B63_20g10	D-isomer specific 2-hydroxyacid dehydrogenase-protein	19.3442	1.89643	2.28282e-83	3.4975e-79
C4B63_101g12	sterol 24-c-methyltransferase	19.0327	2.04246	9.14927e-81	1.40176e-76
C4B63_106g1	cysteine peptidase, Clan CA, family C51	18.7155	1.87812	3.70141e-78	5.67093e-74
C4B63_16g155	dehydrogenases/reductases (SDR)	18.4925	1.37585	2.37494e-76	3.63865e-72
C4B63_93g73	protein kinase	18.3549	1.98339	3.01363e-75	4.61718e-71
C4B63_63g86	ATP-binding cassette protein subfamily G	18.3185	2.41391	5.88629e-75	9.01838e-71
C4B63_32g206	fatty acid desaturase	17.9223	1.53684	7.90103e-72	1.21052e-67
C4B63_302g66c	histone H3	17.8887	1.75668	1.44534e-71	2.2144e-67
C4B63_26g261	glutamate dehydrogenase	17.8362	2.0211	3.70059e-71	5.66967e-67
C4B63_2g551	Eukaryotic translation initiation factor 4E-1	17.3394	1.46833	2.37073e-67	3.6322e-63
C4B63_20g219	kinetoplast-associated protein 3	17.029	2.00681	5.00603e-65	7.66975e-61
C4B63_120g195c	conserved hypothetical protein	16.9306	1.67212	2.67692e-64	4.1013e-60
C4B63_2g1634c	conserved hypothetical protein	16.6587	1.56341	2.61485e-62	4.0062e-58
C4B63_2g433	conserved hypothetical protein	16.391	1.21386	2.21799e-60	3.39818e-56
C4B63_55g287c	cytochrome c	16.3241	1.53966	6.648e-60	1.01854e-55
C4B63_39g336	S-adenosylhomocysteine hydrolase	16.3051	1.51664	9.08313e-60	1.39163e-55
C4B63_84g81	Archaic translocase of outer membrane 11 kDa subunit	16.2627	2.07985	1.81595e-59	2.78221e-55
C4B63_18g220	kinesin	16.2053	2.34894	4.62439e-59	7.08503e-55
C4B63_87g29	conserved hypothetical protein	16.1839	2.02841	6.54833e-59	1.00327e-54
C4B63_19g43	1,2-Dihydroxy-3-keto-5-methylthiopentene dioxygenase	15.9759	1.97352	1.88179e-57	2.8831e-53
C4B63_38g40	Reticulocyte-binding protein 2 homolog a	15.5145	1.55656	2.7673e-54	4.23978e-50
C4B63_51g126	alpha tubulin	15.4605	1.09842	6.41191e-54	9.82369e-50
C4B63_16g12	conserved hypothetical protein	15.3134	2.2373	6.21957e-53	9.52901e-49
C4B63_14g63	Haloacid dehalogenase-like hydrolase	15.2042	2.19349	3.31894e-52	5.08496e-48
C4B63_14g62	kinetoplast DNA-associated protein	15.0999	2.12324	1.6214e-51	2.48414e-47
C4B63_10g459	conserved hypothetical protein	14.4473	1.32805	2.60854e-47	3.99654e-43
C4B63_20g153	pyrroline-5-carboxylate synthetase-like protein	14.3805	1.52272	6.86459e-47	1.05172e-42
C4B63_47g50	conserved hypothetical protein	13.9894	1.5109	1.80941e-44	2.7722e-40
C4B63_52g312c	calpain-like cysteine peptidase	13.95	1.26561	3.14804e-44	4.82311e-40
C4B63_12g330	ATP synthase subunit beta, mitochondrial	13.9059	1.03272	5.83212e-44	8.93538e-40
C4B63_9g254	conserved hypothetical protein	13.6378	2.05557	2.38504e-42	3.65412e-38
C4B63_4g347	conserved hypothetical protein	13.5384	1.7727	9.27271e-42	1.42067e-37
C4B63_52g138	proline racemase	13.4543	1.5943	2.90455e-41	4.45006e-37
C4B63_38g39	actin 3	13.3694	1.74846	9.13002e-41	1.39881e-36
C4B63_70g94	PIF1 helicase-like protein	13.3423	1.72383	1.31321e-40	2.01197e-36
C4B63_6g149	zinc-finger protein family member	13.2769	1.54276	3.15104e-40	4.82771e-36
C4B63_76g22	cytoskeleton associated protein	13.2683	1.38489	3.53637e-40	5.41807e-36
C4B63_13g192	Elongation factor G1, mitochondrial	13.2637	2.13765	3.7583e-40	5.75809e-36
C4B63_21g92	conserved hypothetical protein	13.1636	1.72222	1.42191e-39	2.17851e-35
C4B63_47g31	adenylate kinase	13.0609	1.89458	5.50415e-39	8.4329e-35
C4B63_85g54	fatty acyl CoA synthetase 2	13.0478	1.32096	6.54508e-39	1.00277e-34
C4B63_351g20c	calpain-like cysteine peptidase	13.0362	1.44744	7.61655e-39	1.16693e-34
C4B63_2g700	conserved hypothetical protein	12.99	1.01485	1.39443e-38	2.1364e-34
C4B63_57g83	UDP-glucose/GDP-mannose dehydrogenase family, NAD binding domain	12.8734	2.07897	6.35205e-38	9.73198e-34
C4B63_83g61	conserved hypothetical protein	12.8329	1.64983	1.07252e-37	1.64321e-33
C4B63_12g405	cytochrome P450	12.8287	1.48921	1.13261e-37	1.73527e-33
C4B63_43g147	mitochondrial RNA binding complex 1 subunit	12.8162	1.48638	1.33011e-37	2.03787e-33
C4B63_41g242	conserved hypothetical protein	12.7852	1.72619	1.98471e-37	3.04077e-33
C4B63_42g193	ama1 protein	12.6709	1.20073	8.56924e-37	1.31289e-32
C4B63_81g19	chaperonin HSP60, mitochondrial precursor	12.6212	1.81616	1.61302e-36	2.47131e-32
C4B63_19g86	CYC2-like cyclin 6	12.508	1.87507	6.75348e-36	1.0347e-31
C4B63_429g3	dynamin-1-like protein	12.4801	1.22868	9.58216e-36	1.46808e-31
C4B63_2g164	heat shock protein DNAJ(fragment)	12.4465	1.8011	1.4606e-35	2.23779e-31
C4B63_55g65	ADP-ribosylation factor	12.4237	2.11732	1.94309e-35	2.977e-31
C4B63_18g147	calmodulin	12.3926	2.02854	2.86686e-35	4.39232e-31
C4B63_28g56	TFIIF-stimulated CTD phosphatase	12.3791	2.03664	3.39e-35	5.19382e-31
C4B63_112g23	pantothenate kinase subunit	12.3694	1.19263	3.82884e-35	5.86616e-31
C4B63_49g192	cysteine peptidase C (CPC)	12.2837	0.988055	1.10873e-34	1.69869e-30
C4B63_85g55	fatty acyl CoA syntetase 1	12.1915	1.46697	3.44815e-34	5.28291e-30
C4B63_85g69	mitochondrial-processing peptidase subunit beta	12.1522	1.50427	5.58545e-34	8.55748e-30
C4B63_61g107	conserved hypothetical protein	12.0693	1.34797	1.53456e-33	2.3511e-29
C4B63_34g313	casein kinase II, alpha chain	12.0375	1.57418	2.25569e-33	3.45595e-29
C4B63_57g122	conserved hypothetical protein	12.021	1.50625	2.75691e-33	4.22387e-29
C4B63_22g172	beta tubulin	12.0104	1.13906	3.13207e-33	4.79865e-29
C4B63_23g18	MFS transporter	11.9991	1.72605	3.59043e-33	5.5009e-29
C4B63_22g161	calpain-like cysteine peptidase	11.9251	1.00773	8.75666e-33	1.34161e-28
C4B63_16g17	acetyl-CoA synthetase	11.891	1.46284	1.31788e-32	2.01912e-28
C4B63_13g231	serine/threonine protein kinase	11.8408	1.64752	2.40278e-32	3.6813e-28
C4B63_7g346	transmembrane/endomembrane-like protein	11.7922	1.94342	4.28118e-32	6.5592e-28
C4B63_314g10	5'-AMP-activated protein kinase subunit beta	11.7237	1.44665	9.63264e-32	1.47582e-27
C4B63_57g98	succinyl-CoA ligase	11.6957	0.825702	1.34096e-31	2.05448e-27
C4B63_30g150	cystinosin	11.5687	2.12005	5.93732e-31	9.09657e-27
C4B63_22g743c	calpain-like cysteine peptidase	11.5638	1.64469	6.28363e-31	9.62715e-27
C4B63_16g97	conserved hypothetical protein	11.5469	1.0848	7.64977e-31	1.17202e-26
C4B63_52g62	fatty acid elongase	11.5269	1.29365	9.65041e-31	1.47854e-26
C4B63_58g37	conserved hypothetical protein	11.515	2.68202	1.10806e-30	1.69766e-26
C4B63_1g121c	cytochrome b5-like protein	11.3884	2.04786	4.7774e-30	7.31946e-26
C4B63_145g22	retrotransposon hot spot protein (RHS)	11.302	1.16728	1.28252e-29	1.96495e-25
C4B63_23g212	serine/threonine-protein kinase	11.2844	1.25465	1.56619e-29	2.39956e-25
C4B63_2g161	Ras-related protein Rab4	11.1375	1.00398	8.24347e-29	1.26298e-24
C4B63_43g170	conserved hypothetical protein	11.0255	1.22884	2.8776e-28	4.40877e-24
C4B63_63g31	Carboxy-terminal domain RNA polymerase II polypeptide A small phosphatase 1	10.9751	1.12618	5.03686e-28	7.71697e-24
C4B63_24g277	conserved hypothetical protein	10.9638	1.98824	5.70658e-28	8.74305e-24
C4B63_18g167	cytochrome p450-like protein	10.8596	1.61627	1.79619e-27	2.75194e-23
C4B63_17g253	Paraflagellar Rod Proteome Component 9	10.845	1.50347	2.10533e-27	3.22558e-23
C4B63_18g211	conserved hypothetical protein	10.8411	1.3957	2.19722e-27	3.36636e-23
C4B63_61g127	histone H2A variant Z	10.7811	1.26586	4.22758e-27	6.47708e-23
C4B63_13g311	ABC transporter	10.7451	1.84888	6.24843e-27	9.57322e-23
C4B63_13g1339c	conserved hypothetical protein	10.6729	1.8385	1.36241e-26	2.08735e-22
C4B63_18g221	protein kinase-like protein	10.6501	1.45468	1.74091e-26	2.66724e-22
C4B63_31g80	Calcium ATPase SERCA-like	10.637	1.22597	2.00406e-26	3.07042e-22
C4B63_4g534	conserved hypothetical protein	10.5765	0.803336	3.83046e-26	5.86865e-22
C4B63_2g829	conserved hypothetical protein	10.509	2.59448	7.85039e-26	1.20276e-21
C4B63_23g108	Vacuolar iron transporter 1	10.4246	2.15217	1.91439e-25	2.93303e-21
C4B63_10g522	FACT complex subunit SPT16	10.3822	1.40978	2.98683e-25	4.57613e-21
C4B63_17g102	conserved hypothetical protein	10.3777	1.76339	3.13313e-25	4.80027e-21
C4B63_18g343	protein kinase	10.3606	2.17129	3.74486e-25	5.73751e-21
C4B63_10g160	conserved hypothetical protein	10.3238	1.84358	5.50185e-25	8.42939e-21
C4B63_31g109	ribose-phosphate pyrophosphokinase	10.3036	1.765	6.78966e-25	1.04024e-20
C4B63_25g206	hydrolase, alpha/beta fold family	10.2863	1.35427	8.12194e-25	1.24436e-20
C4B63_11g40	urocanate hydratase	10.2667	1.26528	9.9534e-25	1.52496e-20
C4B63_32g244	STOP axonemal protein	10.2464	1.00697	1.22855e-24	1.88227e-20
C4B63_163g19	conserved hypothetical protein	10.2459	2.30707	1.23466e-24	1.89163e-20
C4B63_55g94	Polyketide cyclase / dehydrase and lipid transport	10.2239	1.58757	1.55008e-24	2.37488e-20
C4B63_49g921c	conserved hypothetical protein	10.189	1.09965	2.22061e-24	3.4022e-20
C4B63_2g752	6-phosphogluconate dehydrogenase, decarboxylating	10.1473	1.1718	3.4078e-24	5.22109e-20
C4B63_212g9	Protein Associated with Differentiation	10.1012	2.67225	5.45913e-24	8.36393e-20
C4B63_18g1197c	conserved hypothetical protein	10.0988	1.65394	5.59352e-24	8.56983e-20
C4B63_51g117	Uncharacterized protein PB7E8.02	10.0884	1.27883	6.21669e-24	9.52459e-20
C4B63_12g295	GTP-binding nuclear protein rtb2	10.0584	0.873913	8.43545e-24	1.29239e-19
C4B63_11g74	pyruvate dehydrogenase E1 beta subunit	10.0311	0.94651	1.11324e-23	1.70559e-19
C4B63_13g1743c	RNA-binding protein	10.0144	1.662	1.31743e-23	2.01844e-19
C4B63_24g202	conserved hypothetical protein	9.98358	1.01863	1.7985e-23	2.75548e-19
C4B63_40g103	conserved hypothetical protein	9.9692	1.82667	2.07903e-23	3.18528e-19
C4B63_11g29	2,4-dihydroxyhept-2-ene-1,7-dioic acid aldolase	9.91879	1.62293	3.44922e-23	5.28454e-19
C4B63_7g133	pyroglutamyl-peptidase I	9.91043	1.62544	3.75035e-23	5.74591e-19
C4B63_46g87	conserved hypothetical protein	9.87344	1.46514	5.42727e-23	8.31512e-19
C4B63_44g169	Transmembrane emp24 domain-containing protein A	9.87024	1.46414	5.60293e-23	8.58425e-19
C4B63_4g258	prolyl-tRNA synthetase	9.86978	0.951236	5.62869e-23	8.62372e-19
C4B63_28g64	aspartate aminotransferase	9.79545	1.0486	1.17775e-22	1.80443e-18
C4B63_18g213	S-adenosylmethionine decarboxylase proenzyme	9.79519	1.64643	1.18073e-22	1.809e-18
C4B63_12g1688c	ribosomal protein S25	9.77529	0.754229	1.4374e-22	2.20224e-18
C4B63_85g60	tricarboxylate carrier	9.70936	0.938222	2.75058e-22	4.21417e-18
C4B63_225g26	multidrug resistance protein E	9.67467	2.0039	3.86339e-22	5.9191e-18
C4B63_25g294	Thioredoxin-like	9.66856	0.876867	4.10094e-22	6.28305e-18
C4B63_20g177	chaperone DNAJ protein	9.65738	2.05308	4.57429e-22	7.00827e-18
C4B63_58g220	retrotransposon hot spot protein (RHS)	9.58021	0.954792	9.68473e-22	1.4838e-17
C4B63_4g64	Mitochondrial ADP/ATP carrier protein 5	9.53134	0.776826	1.55258e-21	2.37871e-17
C4B63_30g247	glucosamine-fructose-6-phosphate aminotransferase	9.46992	1.55188	2.80052e-21	4.29067e-17
C4B63_42g98	TRPL translocation defect protein 14	9.4386	1.5999	3.77809e-21	5.78841e-17
C4B63_44g146	Vacuolar proton pyrophosphatase 1	9.3932	0.753332	5.82037e-21	8.91739e-17
C4B63_60g164	Protein Associated with Differentiation	9.36909	0.910487	7.31604e-21	1.12089e-16
C4B63_4g324	aconitase	9.36531	1.00656	7.5827e-21	1.16174e-16
C4B63_149g23	conserved hypothetical protein	9.35566	0.781733	8.30819e-21	1.2729e-16
C4B63_88g273c	prefoldin subunit 2	9.32716	2.21286	1.08749e-20	1.66614e-16
C4B63_48g92	chaperonin HSP60, mitochondrial precursor	9.32216	0.724399	1.13996e-20	1.74653e-16
C4B63_24g319	conserved hypothetical protein	9.31109	1.4025	1.26532e-20	1.93859e-16
C4B63_4g515	conserved hypothetical protein	9.29448	0.925882	1.47934e-20	2.2665e-16
C4B63_8g538	mitotic cyclin	9.28084	1.46737	1.68146e-20	2.57616e-16
C4B63_85g57	conserved hypothetical protein	9.27674	0.90913	1.74747e-20	2.67731e-16
C4B63_4g184	citrate synthase	9.25576	1.15846	2.12708e-20	3.2589e-16
C4B63_8g196	DNA ligase	9.24152	1.42483	2.43026e-20	3.7234e-16
C4B63_4g349	conserved hypothetical protein	9.19187	1.47404	3.86072e-20	5.91501e-16
C4B63_34g1526c	mucin TcSMUGL	9.15745	1.205	5.31385e-20	8.14134e-16
C4B63_19g101	U-rich RNA-binding protein UBP-2	9.14151	0.932385	6.15862e-20	9.43562e-16
C4B63_13g132	conserved hypothetical protein	9.06771	1.63895	1.21547e-19	1.86223e-15
C4B63_23g241	conserved hypothetical protein	9.0412	1.90017	1.54955e-19	2.37407e-15
C4B63_10g439	heat shock protein 90	9.01459	1.09918	1.97601e-19	3.02744e-15
C4B63_43g3	kinesin	9.01396	1.72535	1.98747e-19	3.04501e-15
C4B63_7g438	glutamate dehydrogenase	9.00347	1.00948	2.18685e-19	3.35048e-15
C4B63_278g11	Glucose-dependent insulinotropic receptor	8.99365	1.03178	2.39155e-19	3.66409e-15
C4B63_137g1	acyl-CoA dehydrogenase	8.98279	1.646	2.63995e-19	4.04467e-15
C4B63_4g188	Elongation factor Tu, mitochondrial	8.98253	0.850164	2.64602e-19	4.05397e-15
C4B63_43g192	vesicle-associated membrane protein	8.98219	1.36515	2.65427e-19	4.0666e-15
C4B63_113g42	thiol-dependent reductase 1	8.95654	1.04393	3.35027e-19	5.13295e-15
C4B63_18g30	epsilon-adaptin	8.7517	1.35353	2.10157e-18	3.21981e-14
C4B63_13g117	conserved hypothetical protein	8.74725	0.724735	2.18618e-18	3.34944e-14
C4B63_6g2300c	ribosomal protein S26	8.70874	0.793256	3.07282e-18	4.70787e-14
C4B63_48g169	adenylate kinase 1	8.68639	1.95865	3.74136e-18	5.73213e-14
C4B63_41g195	conserved hypothetical protein	8.66488	0.902723	4.51975e-18	6.9247e-14
C4B63_89g178c	conserved hypothetical protein	8.63701	0.984646	5.77036e-18	8.84076e-14
C4B63_32g265	cytoskeleton associated protein	8.62127	1.31258	6.62141e-18	1.01447e-13
C4B63_351g27c	small myristoylated protein-1	8.60487	1.07613	7.6403e-18	1.17057e-13
C4B63_20g44	conserved hypothetical protein	8.60162	1.10253	7.85997e-18	1.20423e-13
C4B63_42g251	conserved hypothetical protein	8.58099	1.17387	9.40641e-18	1.44116e-13
C4B63_23g224	conserved hypothetical protein	8.52538	1.02117	1.52309e-17	2.33352e-13
C4B63_49g118	UDP-galactose transporter homolog 1	8.48977	1.27043	2.07046e-17	3.17215e-13
C4B63_84g25	sterol C-24 reductase	8.48482	1.59147	2.1606e-17	3.31025e-13
C4B63_4g269	conserved hypothetical protein	8.41408	1.83159	3.95975e-17	6.06673e-13
C4B63_4g527	mitochondrial carrier protein	8.41162	1.47414	4.04373e-17	6.1954e-13
C4B63_18g242	conserved hypothetical protein	8.40089	1.62879	4.43119e-17	6.78902e-13
C4B63_7g381	conserved hypothetical protein	8.40041	1.50481	4.44939e-17	6.8169e-13
C4B63_9g2133c	60S ribosomal protein L44	8.39465	0.698023	4.67292e-17	7.15938e-13
C4B63_2g107	Palmitoyltransferase ZDHHC18	8.37457	1.46284	5.54277e-17	8.49208e-13
C4B63_6g220	glycosomal membrane protein	8.36895	0.686456	5.81319e-17	8.90638e-13
C4B63_278g13	Enterin neuropeptides	8.34388	1.37467	7.18917e-17	1.10145e-12
C4B63_60g133	protein tyrosine phosphatase-like protein	8.30777	0.864824	9.75165e-17	1.49405e-12
C4B63_9g235	RNA-binding protein	8.30318	0.664433	1.01364e-16	1.553e-12
C4B63_9g1798c	conserved hypothetical protein	8.29539	1.25102	1.0823e-16	1.65819e-12
C4B63_34g1250c	conserved hypothetical protein	8.25763	1.7664	1.48589e-16	2.27653e-12
C4B63_43g135	proteasome alpha 2 subunit	8.25623	0.978511	1.50342e-16	2.30339e-12
C4B63_22g173	coatomer beta subunit	8.23643	1.30888	1.77427e-16	2.71836e-12
C4B63_19g11	conserved hypothetical protein	8.20696	0.466265	2.26857e-16	3.47567e-12
C4B63_54g11	60S ribosomal protein L30	8.20356	0.689826	2.33376e-16	3.57555e-12
C4B63_72g79	inositol 5-phosphatase 1	8.20026	1.52909	2.39863e-16	3.67495e-12
C4B63_63g100	conserved hypothetical protein	8.1551	1.18996	3.48889e-16	5.34533e-12
C4B63_32g50	Failed axon connections	8.12582	2.10678	4.44334e-16	6.80764e-12
C4B63_20g178	dihydrolipoyl dehydrogenase	8.12112	0.71363	4.61918e-16	7.07705e-12
C4B63_2g411	conserved hypothetical protein	8.0904	0.924012	5.94703e-16	9.11144e-12
C4B63_87g7	Histone-lysine N-methyltransferase, H3 lysine-76 specific	8.0836	1.09954	6.28815e-16	9.63407e-12
C4B63_4g357	Activator of 90 kDa heat shock protein ATPase homolog 1	8.01469	1.34995	1.10413e-15	1.69164e-11
C4B63_7g72	conserved hypothetical protein	8.01013	0.929536	1.14585e-15	1.75555e-11
C4B63_13g352	cytosolic nonspecific dipeptidase	8.00611	0.891783	1.18396e-15	1.81395e-11
C4B63_2g199	prostaglandin F2alpha synthase	8.00351	0.93081	1.20924e-15	1.85267e-11
C4B63_52g313c	calpain-like cysteine peptidase	7.9265	0.985737	2.2541e-15	3.4535e-11
C4B63_25g312	proteasome alpha 3 subunit	7.91799	0.99215	2.41385e-15	3.69826e-11
C4B63_92g110	protein associated with differentiation 8	7.91798	1.4596	2.41402e-15	3.69851e-11
C4B63_41g212	cytochrome oxidase subunit IV	7.90058	0.825908	2.77606e-15	4.2532e-11
C4B63_44g186	ATP-dependent zinc metallopeptidase	7.89289	1.39405	2.95258e-15	4.52364e-11
C4B63_83g26	mitochondrial carrier protein	7.87816	1.00874	3.32243e-15	5.0903e-11
C4B63_6g487	conserved hypothetical protein	7.83681	1.26828	4.62128e-15	7.08026e-11
C4B63_9g387	conserved hypothetical protein	7.83247	1.35975	4.78393e-15	7.32945e-11
C4B63_42g47	Protein DJ-1 homolog B	7.8122	0.956773	5.62001e-15	8.61041e-11
C4B63_28g149	conserved hypothetical protein	7.78135	1.03755	7.17536e-15	1.09934e-10
C4B63_70g572c	cytochrome b5	7.75558	0.780553	8.7938e-15	1.3473e-10
C4B63_20g195	Zinc finger protein 474	7.6794	1.29879	1.59835e-14	2.44884e-10
C4B63_26g199	cAMP specific phosphodiesterase	7.6402	1.64089	2.16889e-14	3.32296e-10
C4B63_30g187	deoxyuridine triphosphatase	7.63033	0.867226	2.34148e-14	3.58738e-10
C4B63_50g199	PTGES2	7.62791	1.22488	2.38593e-14	3.65548e-10
C4B63_18g138	UV excision repair RAD23-like protein	7.57546	1.21114	3.57849e-14	5.4826e-10
C4B63_8g539	C-1-tetrahydrofolate synthase, cytoplasmic	7.52544	1.93552	5.25429e-14	8.05009e-10
C4B63_5g352	Present in the outer mitochondrial membrane proteome 10	7.40168	1.60434	1.34473e-13	2.06025e-09
C4B63_17g109	BCL-6 corepressor	7.36225	1.68927	1.80833e-13	2.77054e-09
C4B63_12g10	tubulin gamma chain	7.36193	1.64018	1.81267e-13	2.77719e-09
C4B63_23g237	RNA-binding protein 6	7.34916	1.55319	1.99454e-13	3.05584e-09
C4B63_23g204	ATP-dependent 6-phosphofructokinase, glycosomal	7.31581	0.75672	2.55831e-13	3.91958e-09
C4B63_9g377	Present in the outer mitochondrial membrane proteome 22	7.28818	0.967543	3.14173e-13	4.81344e-09
C4B63_34g372	cytochrome b-domain protein	7.27929	1.45091	3.35593e-13	5.14162e-09
C4B63_76g58	Tripartite attachment complex protein 102	7.27542	0.784267	3.45333e-13	5.29085e-09
C4B63_9g329	Beige/BEACH domain	7.27452	1.42839	3.47645e-13	5.32626e-09
C4B63_61g146	conserved hypothetical protein	7.2373	1.83881	4.57689e-13	7.01226e-09
C4B63_333g12	beta tubulin	7.21487	0.648207	5.39873e-13	8.27139e-09
C4B63_42g217	protein phosphatase	7.21235	0.839603	5.49943e-13	8.42568e-09
C4B63_27g1020c	RNA-binding protein	7.20818	0.722407	5.67056e-13	8.68786e-09
C4B63_11g31	protein kinase	7.19403	1.48388	6.2905e-13	9.63767e-09
C4B63_43g187	structural maintenance of chromosome protein 4	7.17206	1.10109	7.38776e-13	1.13188e-08
C4B63_80g10	E3 ubiquitin-protein ligase HECTD3	7.17064	1.67117	7.46456e-13	1.14365e-08
C4B63_2g712	galactokinase	7.15686	1.73061	8.25458e-13	1.26468e-08
C4B63_32g229	amastin	7.15465	0.97695	8.38838e-13	1.28518e-08
C4B63_20g162	conserved hypothetical protein	7.14872	1.19052	8.75906e-13	1.34198e-08
C4B63_112g66	Gamma carbonic anhydrase 2, mitochondrial	7.14747	2.2076	8.83899e-13	1.35422e-08
C4B63_138g113c	calmodulin	7.13054	0.630416	9.99744e-13	1.53171e-08
C4B63_45g82	conserved hypothetical protein	7.13035	1.31846	1.00117e-12	1.5339e-08
C4B63_2g159	conserved hypothetical protein	7.06079	0.939143	1.65562e-12	2.53658e-08
C4B63_17g231	chaperonin HSP60, mitochondrial precursor	7.03164	1.93287	2.04122e-12	3.12735e-08
C4B63_7g313	amidinotransferase	7.01614	1.02262	2.28074e-12	3.49432e-08
C4B63_18g141	MORN repeat-containing protein 1	7.01286	0.893998	2.33497e-12	3.57741e-08
C4B63_258g21	lipase	7.01245	1.12394	2.34182e-12	3.5879e-08
C4B63_45g130	conserved hypothetical protein	7.00699	1.5025	2.43492e-12	3.73054e-08
C4B63_18g299	Present in the outer mitochondrial membrane proteome 31	6.95673	1.24592	3.4825e-12	5.33553e-08
C4B63_1g523	L1Tc protein Reverse transcriptase/Endonuclase/Rnase H domains	6.95503	0.562993	3.52497e-12	5.40061e-08
C4B63_58g135	heat shock protein DNAJ	6.94244	0.93951	3.85381e-12	5.90442e-08
C4B63_42g103	pyridoxal kinase	6.94066	1.24938	3.90281e-12	5.97949e-08
C4B63_28g96	sugar transporter(fragment)	6.93794	1.10673	3.97853e-12	6.0955e-08
C4B63_6g537	P27 protein	6.92593	0.605002	4.33134e-12	6.63604e-08
C4B63_11g67	3-oxo-5-alpha-steroid 4-dehydrogenase	6.9256	0.552525	4.34135e-12	6.65138e-08
C4B63_23g192	conserved hypothetical protein	6.89542	1.274	5.3707e-12	8.22845e-08
C4B63_293g4	I/6 autoantigen	6.88866	0.721741	5.63202e-12	8.62882e-08
C4B63_40g72	conserved hypothetical protein	6.88306	1.5006	5.85793e-12	8.97494e-08
C4B63_20g45	conserved hypothetical protein	6.86168	0.675282	6.80541e-12	1.04266e-07
C4B63_2g821	galactokinase	6.85637	1.44341	7.06331e-12	1.08217e-07
C4B63_26g202	ribosomal protein S6	6.81989	0.620501	9.11103e-12	1.3959e-07
C4B63_23g103	cdc2-related kinase 1	6.81966	1.64417	9.12581e-12	1.39817e-07
C4B63_4g226	UTP-glucose-1-phosphate uridylyltransferase 2	6.78417	1.37454	1.16759e-11	1.78886e-07
C4B63_261g22c	conserved hypothetical protein	6.75578	0.762072	1.42073e-11	2.1767e-07
C4B63_10g311	Nodulin-like	6.75522	1.06727	1.42617e-11	2.18503e-07
C4B63_52g170	cytoskeleton associated protein	6.74503	0.565427	1.52993e-11	2.34401e-07
C4B63_41g243	SNARE associated Golgi protein	6.66958	1.77111	2.56528e-11	3.93026e-07
C4B63_20g319	25 kDa translation elongation factor 1-beta	6.66493	0.933841	2.64784e-11	4.05675e-07
C4B63_8g496	conserved hypothetical protein	6.64574	1.66533	3.01705e-11	4.62243e-07
C4B63_59g550c	conserved hypothetical protein	6.64421	1.29805	3.04854e-11	4.67067e-07
C4B63_58g85	elongation factor 1-alpha	6.63873	0.501148	3.16389e-11	4.84739e-07
C4B63_11g86	casein kinase I	6.62196	1.23169	3.54456e-11	5.43063e-07
C4B63_12g341	heat shock protein DNAJ	6.61912	1.05599	3.61345e-11	5.53617e-07
C4B63_17g257	chromosomal passenger protein	6.60939	1.16471	3.85915e-11	5.9126e-07
C4B63_9g508	C-14 sterol reductase	6.59226	1.11099	4.33191e-11	6.63692e-07
C4B63_51g112	conserved hypothetical protein	6.59089	1.01943	4.37189e-11	6.69817e-07
C4B63_18g282	reticulon domain protein	6.58995	0.508969	4.39974e-11	6.74084e-07
C4B63_2g301	conserved hypothetical protein	6.57487	1.99213	4.86971e-11	7.46089e-07
C4B63_23g86	dynamin-1-like protein	6.56242	1.36111	5.2942e-11	8.11124e-07
C4B63_116g15	membrane transporter protein	6.56191	2.21115	5.31231e-11	8.139e-07
C4B63_17g183	conserved hypothetical protein	6.54838	1.29969	5.81627e-11	8.91111e-07
C4B63_10g129	tryparedoxin 2	6.53639	1.20043	6.30229e-11	9.65574e-07
C4B63_42g63	adenosine kinase	6.51406	0.971125	7.31484e-11	1.12071e-06
C4B63_19g184	conserved hypothetical protein	6.46386	0.810454	1.02067e-10	1.56377e-06
C4B63_7g236	regulatory subunit of protein kinase a-like protein	6.46063	0.785962	1.04265e-10	1.59745e-06
C4B63_187g86c	cysteine peptidase inhibitor	6.43481	0.795787	1.23632e-10	1.89416e-06
C4B63_2g765	cystathione gamma lyase	6.43022	0.620092	1.27418e-10	1.95217e-06
C4B63_80g53	iron superoxide dismutase	6.42774	1.00435	1.29519e-10	1.98436e-06
C4B63_31g50	amino acid permease	6.42062	0.982015	1.35723e-10	2.07941e-06
C4B63_78g26	MIP18 family protein	6.3816	0.739303	1.75242e-10	2.68488e-06
C4B63_76g23	cytoskeleton associated protein	6.38041	1.03137	1.76618e-10	2.70597e-06
C4B63_8g2652c	10 kDa heat shock protein	6.37305	0.698335	1.85304e-10	2.83905e-06
C4B63_4g422	C-terminal motor kinesin	6.37196	0.880866	1.86633e-10	2.85941e-06
C4B63_9g486	conserved hypothetical protein	6.35431	1.45385	2.09366e-10	3.20769e-06
C4B63_12g177	Putative ankyrin-containing lipoprotein Lxx09580	6.35159	1.58524	2.13099e-10	3.26489e-06
C4B63_38g169	calpain-like cysteine peptidase	6.35149	0.95672	2.13235e-10	3.26697e-06
C4B63_70g112	pumilio-repeat, RNA-binding protein(fragment)	6.34705	0.658022	2.19485e-10	3.36273e-06
C4B63_14g222	conserved hypothetical protein	6.27736	1.43496	3.44362e-10	5.27598e-06
C4B63_24g224	conserved hypothetical protein	6.27283	0.894845	3.54536e-10	5.43185e-06
C4B63_90g46	cysteine synthase	6.27014	0.78077	3.60734e-10	5.52681e-06
C4B63_26g272	conserved hypothetical protein	6.25145	1.61626	4.06646e-10	6.23023e-06
C4B63_24g197	nucleolar protein	6.24943	0.514493	4.11945e-10	6.3114e-06
C4B63_42g58	conserved hypothetical protein	6.24766	0.771955	4.16659e-10	6.38363e-06
C4B63_2g437	conserved hypothetical protein	6.24225	1.11611	4.31309e-10	6.60808e-06
C4B63_4g130	MEKK-related kinase 1	6.22563	1.12848	4.79618e-10	7.34823e-06
C4B63_43g122	amino acid permease 24	6.2168	2.15084	5.07408e-10	7.774e-06
C4B63_243g4	Present in the outer mitochondrial membrane proteome 37	6.21271	0.912615	5.20796e-10	7.97912e-06
C4B63_11g23	conserved hypothetical protein	6.21033	1.40448	5.2872e-10	8.10053e-06
C4B63_49g174	conserved hypothetical protein	6.20268	0.934449	5.55093e-10	8.50458e-06
C4B63_331g11	UDP-Gal or UDP-GlcNAc-dependent glycosyltransferase	6.20241	0.565326	5.56064e-10	8.51945e-06
C4B63_84g65	conserved hypothetical protein	6.19653	0.814983	5.77198e-10	8.84326e-06
C4B63_7g265	phosphatidylinositol phosphate kinase alpha	6.10848	1.59221	1.00586e-09	1.54108e-05
C4B63_43g196	adenylate kinase 1	6.09994	1.02731	1.0611e-09	1.62571e-05
C4B63_4g250	Zinc finger, C3HC4 type (RING finger) containing protein	6.0946	0.628691	1.09713e-09	1.68091e-05
C4B63_149g19	peroxidoxin	6.08906	0.688556	1.13578e-09	1.74013e-05
C4B63_6g138	conserved hypothetical protein	6.06957	0.865466	1.28252e-09	1.96496e-05
C4B63_9g311	conserved hypothetical protein	6.06837	1.3372	1.29218e-09	1.97976e-05
C4B63_41g224	conserved hypothetical protein	6.03122	1.31384	1.62731e-09	2.4932e-05
C4B63_6g1868c	DNA-binding protein STK 13740	6.00246	1.82011	1.94353e-09	2.97769e-05
C4B63_61g131	protein kinase	6.00124	1.0083	1.95815e-09	3.00008e-05
C4B63_20g12	Vacuolar protein sorting-associated protein 22 homolog 1	5.98158	1.1109	2.20978e-09	3.3856e-05
C4B63_1g70	mitochondrial RNA-binding protein 2	5.96886	1.69551	2.3892e-09	3.66049e-05
C4B63_14g64	choline/ethanolamine phosphotransferase	5.94497	0.962222	2.76515e-09	4.23649e-05
C4B63_4g189	alcohol dehydrogenase	5.93338	1.37779	2.96769e-09	4.5468e-05
C4B63_2g325	sphingomyelin/ceramide phosphorylethanolamine synthase, bifunctional	5.93104	0.929597	3.01028e-09	4.61204e-05
C4B63_14g97	isoleucyl-tRNA synthetase	5.92009	0.525238	3.21769e-09	4.92982e-05
C4B63_52g164	conserved hypothetical protein	5.90985	1.1964	3.42424e-09	5.24627e-05
C4B63_78g46	peptide methionine sulfoxide reductase	5.8994	0.667327	3.64832e-09	5.58959e-05
C4B63_14g164	trypanothione synthetase-like protein	5.88587	1.17904	3.95976e-09	6.06674e-05
C4B63_10g111	conserved hypothetical protein	5.87408	0.594745	4.25199e-09	6.51448e-05
C4B63_76g137	conserved hypothetical protein	5.86595	0.387113	4.46555e-09	6.84167e-05
C4B63_97g22	conserved hypothetical protein	5.86147	1.02407	4.58781e-09	7.02898e-05
C4B63_42g89	importin alpha	5.84968	0.630547	4.92518e-09	7.54587e-05
C4B63_95g14	conserved hypothetical protein	5.80834	1.05141	6.30939e-09	9.66662e-05
C4B63_46g34	conserved hypothetical protein	5.80448	0.858853	6.45645e-09	9.89192e-05
C4B63_79g36	CCR4-NOT transcription complex subunit 1	5.7848	0.580106	7.26002e-09	0.000111231
C4B63_93g70	conserved hypothetical protein	5.7819	1.67141	7.38632e-09	0.000113166
C4B63_133g28	serine/threonine kinase	5.77798	2.09119	7.56024e-09	0.00011583
C4B63_16g131	conserved hypothetical protein	5.77579	0.658886	7.65944e-09	0.00011735
C4B63_30g232	protein arginine n-methyltransferase 7	5.76133	0.956761	8.34549e-09	0.000127861
C4B63_19g175	Pleckstrin homology domain	5.75467	0.883291	8.68131e-09	0.000133006
C4B63_81g31	Stress-induced-phosphoprotein 1	5.73409	1.25707	9.80378e-09	0.000150204
C4B63_26g205	proliferative cell nuclear antigen (PCNA)	5.72328	0.971735	1.04486e-08	0.000160082
C4B63_81g55	conserved hypothetical protein	5.72279	0.736643	1.04791e-08	0.00016055
C4B63_13g193	cytosolic factor SEC14	5.71729	1.25766	1.08239e-08	0.000165833
C4B63_34g297	Mitochondrial outer membrane protein porin	5.71417	0.577302	1.10238e-08	0.000168896
C4B63_58g50	DNA topoisomerase IA	5.70252	0.814802	1.18045e-08	0.000180857
C4B63_114g36	conserved hypothetical protein	5.6951	1.51434	1.23296e-08	0.000188902
C4B63_26g253	tryparedoxin peroxidase	5.66411	0.639802	1.47786e-08	0.000226424
C4B63_28g292c	ATPase subunit 9	5.66151	0.859366	1.50049e-08	0.000229891
C4B63_11g265	conserved hypothetical protein	5.64798	1.23542	1.62343e-08	0.000248726
C4B63_24g220	protein kinase	5.63619	1.31481	1.73849e-08	0.000266354
C4B63_40g40	conserved hypothetical protein	5.62694	1.16926	1.83431e-08	0.000281034
C4B63_13g169	L-ribulokinase	5.6194	1.01791	1.9162e-08	0.000293582
C4B63_17g92	MEKK-related kinase 1(fragment)	5.61326	1.31526	1.98554e-08	0.000304205
C4B63_42g60	amastin	5.59665	2.70254	2.18534e-08	0.000334816
C4B63_16g290	mitochondrial RNA binding protein	5.58574	0.668988	2.32713e-08	0.000356539
C4B63_22g100	PIN domain containing protein	5.58165	1.06104	2.38241e-08	0.000365009
C4B63_18g284	conserved hypothetical protein	5.57754	1.32712	2.4395e-08	0.000373756
C4B63_31g93	conserved hypothetical protein	5.57321	1.27678	2.50094e-08	0.000383168
C4B63_81g62	glutamine aminotransferase	5.56611	0.817593	2.60493e-08	0.000399102
C4B63_44g181	conserved hypothetical protein	5.54194	1.16565	2.99142e-08	0.000458315
C4B63_12g403	RING-variant domain containing protein	5.51895	0.64002	3.41038e-08	0.000522504
C4B63_2g767	Serine/threonine protein phosphatase 2A regulatory subunit B''beta	5.51556	1.10616	3.4768e-08	0.000532681
C4B63_263g4	amidinotransferase	5.49717	1.11885	3.85929e-08	0.000591282
C4B63_102g33	tyrosine protein kinase	5.48781	1.15443	4.06949e-08	0.000623487
C4B63_2g759	60S ribosomal subunit protein L31	5.48723	0.469444	4.08289e-08	0.00062554
C4B63_48g159	25 kDa translation elongation factor 1-beta	5.4781	0.572048	4.29919e-08	0.000658679
C4B63_202g29	cysteine peptidase(fragment)	5.46417	0.742194	4.65072e-08	0.000712537
C4B63_42g170	conserved hypothetical protein	5.44383	0.686069	5.21456e-08	0.000798923
C4B63_19g183	cyclophilin a	5.44187	0.42612	5.27244e-08	0.00080779
C4B63_235g1	rhodanese-like domain containing protein	5.43939	1.02633	5.34645e-08	0.00081913
C4B63_2g83	ubiquitin hydrolase	5.41027	1.54363	6.29292e-08	0.000964138
C4B63_19g137c	conserved hypothetical protein	5.40088	1.26152	6.63157e-08	0.00101602
C4B63_6g539	conserved hypothetical protein	5.4001	0.585661	6.66021e-08	0.00102041
C4B63_12g182	PUF nine target 1	5.39351	1.22445	6.90927e-08	0.00105857
C4B63_87g8	glutamamyl carboxypeptidase	5.37943	1.25808	7.47231e-08	0.00114483
C4B63_42g61	amastin	5.3734	1.10143	7.72643e-08	0.00118377
C4B63_40g160	conserved hypothetical protein	5.37017	0.919561	7.86621e-08	0.00120518
C4B63_45g126	RNA recognition motif (a.k.a. RRM, RBD, or RNP domain)	5.36823	0.707211	7.95141e-08	0.00121824
C4B63_7g84	Sarcalumenin	5.36817	1.30241	7.95382e-08	0.00121861
C4B63_2g228	Polyamine transporter 1	5.36567	1.47134	8.06505e-08	0.00123565
C4B63_7g248	tyrosine phosphatase	5.35843	1.41955	8.39466e-08	0.00128615
C4B63_255g21	calreticulin	5.35014	0.723187	8.78879e-08	0.00134653
C4B63_44g243	conserved hypothetical protein	5.34793	2.0247	8.89681e-08	0.00136308
C4B63_55g29	kinesin	5.32905	0.798409	9.87293e-08	0.00151263
C4B63_26g201	cAMP specific phosphodiesterase	5.32196	1.14499	1.02652e-07	0.00157274
C4B63_4g93	conserved hypothetical protein	5.32048	0.846523	1.03493e-07	0.00158561
C4B63_10g523	3,2-trans-enoyl-CoA isomerase, mitochondrial precursor	5.31962	1.02962	1.03985e-07	0.00159315
C4B63_26g269	PTP1-interacting protein, 39 kDa	5.29531	1.01318	1.18812e-07	0.00182032
C4B63_39g324	aminomethyltransferase, mitochondrial	5.29175	0.962527	1.21154e-07	0.00185619
C4B63_19g98	RNA-binding protein	5.25878	0.820274	1.45014e-07	0.00222176
C4B63_8g546	Eukaryotic translation initiation factor 4E type 6	5.25589	0.749661	1.47309e-07	0.00225693
C4B63_122g1	conserved hypothetical protein	5.25291	1.32617	1.49717e-07	0.00229381
C4B63_21g35	Ras-related protein RabX1	5.24896	1.74043	1.52959e-07	0.00234348
C4B63_22g318	histone chaperone ASF1A	5.24057	1.21655	1.60081e-07	0.00245259
C4B63_52g63	fatty acid elongase	5.23948	0.50604	1.61028e-07	0.00246711
C4B63_6g431	rac serine-threonine kinase(fragment)	5.23798	1.28188	1.62346e-07	0.00248731
C4B63_85g51	fatty acyl CoA syntetase 1	5.21217	0.687128	1.86646e-07	0.00285961
C4B63_240g10	trans-sialidase, Group II	5.19972	0.700307	1.99591e-07	0.00305793
C4B63_27g185	conserved hypothetical protein	5.19716	1.06947	2.02356e-07	0.00310029
C4B63_14g71	conserved hypothetical protein	5.19649	0.464143	2.03085e-07	0.00311147
C4B63_10g293	Phosphatidylinositol 4-phosphate 5-kinase 6	5.18137	0.941288	2.20267e-07	0.00337471
C4B63_16g291	conserved hypothetical protein	5.18044	1.14974	2.21358e-07	0.00339143
C4B63_27g195	ankyrin repeat protein	5.17376	1.81311	2.29427e-07	0.00351505
C4B63_297g6	protein kinase	5.17284	1.31993	2.30567e-07	0.00353252
C4B63_4g353	conserved hypothetical protein	5.15805	0.819275	2.49537e-07	0.00382315
C4B63_18g61	conserved hypothetical protein	5.15583	1.11885	2.52503e-07	0.0038686
C4B63_19g273	EF-hand domain-containing family member C2	5.14801	0.929637	2.63262e-07	0.00403343
C4B63_30g203	conserved hypothetical protein	5.13873	1.25931	2.76604e-07	0.00423784
C4B63_101g8	conserved hypothetical protein	5.1315	1.20732	2.87448e-07	0.00440399
C4B63_17g216	DnaJ homolog	5.09542	1.81608	3.47973e-07	0.0053313
C4B63_4g71	QA-SNARE protein	5.09361	0.666077	3.5131e-07	0.00538243
C4B63_54g64	AMP-activated protein kinase, gamma regulatory subunit	5.08951	0.693899	3.58982e-07	0.00549997
C4B63_81g54	guanylate kinase	5.07265	0.799968	3.92319e-07	0.00601071
C4B63_23g242	radial spoke protein RSP10	5.05029	0.766669	4.4114e-07	0.0067587
C4B63_42g220	transmembrane/endomembrane-like protein	5.03711	0.798811	4.72625e-07	0.00724109
C4B63_19g171	conserved hypothetical protein	5.03615	1.51258	4.75e-07	0.00727747
C4B63_55g173	eukaryotic translation initiation factor 4 gamma 3	5.01483	0.780969	5.30795e-07	0.00813232
C4B63_7g135	Hydroxymethylglutaryl-CoA lyase, mitochondrial	5.01067	0.612769	5.42403e-07	0.00831016
C4B63_207g15	prostaglandin F synthase	5.00672	0.760737	5.53659e-07	0.0084826
C4B63_7g93	phopshatase	5.00552	1.02805	5.57106e-07	0.00853542
C4B63_17g246	conserved hypothetical protein	5.00409	1.10043	5.61272e-07	0.00859925
C4B63_47g34	mitochondrial malate dehydrogenase	4.98665	0.398755	6.14356e-07	0.00941254
C4B63_214g1	amino acid transporter	4.96776	1.85918	6.77304e-07	0.010377
C4B63_47g132	conserved hypothetical protein	4.96581	1.30551	6.84161e-07	0.010482
C4B63_61g104	conserved hypothetical protein	4.94894	1.42227	7.46171e-07	0.0114321
C4B63_4g110	protein kinase(fragment)	4.94525	0.645369	7.60461e-07	0.011651
C4B63_23g189	Uncharacterized protein C2F7.02c	4.93762	1.22087	7.90819e-07	0.0121161
C4B63_56g77	kinesin	4.93142	0.431354	8.16358e-07	0.0125074
C4B63_44g125	conserved hypothetical protein	4.92774	0.638346	8.31844e-07	0.0127447
C4B63_10g474	conserved hypothetical protein	4.91635	1.03955	8.81743e-07	0.0135092
C4B63_2g41	Protein kinase domain	4.90992	1.14098	9.11124e-07	0.0139593
C4B63_12g240	40S ribosomal protein S15A	4.90071	0.539177	9.54886e-07	0.0146298
C4B63_38g158	Poly(A) RNA polymerase cid14	4.90058	0.999976	9.55548e-07	0.0146399
C4B63_30g136	conserved hypothetical protein	4.89083	1.02114	1.00413e-06	0.0153842
C4B63_35g179	protein tyrosine phosphatase	4.86342	0.45716	1.15376e-06	0.0176767
C4B63_24g310	conserved hypothetical protein	4.86192	0.640441	1.1625e-06	0.0178107
C4B63_101g34	ATP-dependent DEAD/H RNA helicase	4.85693	1.25388	1.19219e-06	0.0182655
C4B63_19g97	ABC transporter, mitochondrial	4.85341	0.532698	1.21354e-06	0.0185927
C4B63_44g227	amino acid permease	4.85331	1.17148	1.21417e-06	0.0186023
C4B63_7g151	conserved hypothetical protein	4.85041	0.859529	1.23205e-06	0.0188762
C4B63_31g47	myosin heavy chain MYA2-related	4.84757	1.5062	1.24984e-06	0.0191489
C4B63_2g2388c	MINOS1	4.83872	1.56837	1.30678e-06	0.0200212
C4B63_2g760	60S ribosomal subunit protein L31	4.82304	0.478399	1.41387e-06	0.0216619
C4B63_113g62	kinetoplast DNA-associated protein	4.82134	1.56778	1.42598e-06	0.0218475
C4B63_24g273	Probable E3 ubiquitin-protein ligase HERC1	4.81669	0.992099	1.45958e-06	0.0223622
C4B63_207g13	prostaglandin F synthase	4.81146	0.66072	1.4983e-06	0.0229554
C4B63_11g83	Eukaryotic translation initiation factor 3 subunit F	4.80698	0.652451	1.53229e-06	0.0234763
C4B63_7g371	TPR-repeat-containing chaperone protein DNAJ	4.8004	1.5306	1.58351e-06	0.024261
C4B63_13g304	mitochondrial RNA binding protein	4.80022	1.50163	1.58495e-06	0.0242831
C4B63_26g264	succinate dehydrogenase	4.79565	0.893941	1.62148e-06	0.0248427
C4B63_57g108	ATP-binding cassette protein	4.78067	1.09188	1.74708e-06	0.026767
C4B63_44g149	conserved hypothetical protein	4.77929	0.527914	1.75913e-06	0.0269516
C4B63_20g137	leucine-rich repeat protein (LRRP)	4.77002	0.449526	1.84211e-06	0.028223
C4B63_18g308	sphingosine 1-phosphate lyase	4.7654	0.639761	1.88478e-06	0.0288766
C4B63_13g1491c	ribosomal protein L24	4.75078	0.449694	2.02629e-06	0.0310448
C4B63_80g54c	tubulin binding cofactor A-like protein	4.74813	1.59715	2.05303e-06	0.0314545
C4B63_54g87c	60S ribosomal protein L30	4.73773	0.479931	2.16127e-06	0.0331128
C4B63_25g313	Putrescine-cadaverine transporter	4.71002	0.581263	2.47687e-06	0.0379482
C4B63_24g306	D-alanine--D-alanine ligase	4.7033	1.34402	2.5599e-06	0.0392202
C4B63_12g221	pyruvate phosphate dikinase	4.69172	0.376193	2.7092e-06	0.0415076
C4B63_6g105	conserved hypothetical protein,zinc finger protein	4.68033	0.820388	2.86411e-06	0.043881
C4B63_63g21	EVE domain containing protein	4.67145	1.25579	2.99081e-06	0.0458222
C4B63_55g177	conserved hypothetical protein	4.66814	2.00697	3.03945e-06	0.0465674
C4B63_16g152	SMC5-SMC6 complex localization factor protein 1	4.65896	0.775483	3.17808e-06	0.0486913
C4B63_40g50	metallo-peptidase, Clan MC, Family M14	4.65765	1.03922	3.19845e-06	0.0490035
C4B63_42g81	DREV methyltransferase	4.65723	0.972989	3.205e-06	0.0491038
C4B63_21g268	folate/pteridine transporter	4.65524	0.712025	3.23603e-06	0.0495793

## Sheet: meta_8
Supplementary File 1: Marker genes for scRNA-seq clusters
i. Genes significantly upregulated in meta_8 cluster
Gene Id	Product Description	scores	logFC	pvals	pvals_adj
C4B63_9g414	conserved hypothetical protein	11.7888	7.75559	4.46019e-32	6.83345e-28
C4B63_46g105	conserved hypothetical protein	9.375	4.28021	6.91746e-21	1.05982e-16
C4B63_16g286	Histone-lysine N-methyltransferase SMYD3	8.61952	5.7176	6.72358e-18	1.03012e-13
C4B63_345g11	SLACS reverse transcriptase (fragment)	8.30015	2.04882	1.03983e-16	1.59312e-12
C4B63_81g65	tyrosine aminotransferase	7.24243	4.81336	4.40701e-13	6.75198e-09
C4B63_27g166	RNA helicase	6.33724	2.80853	2.33915e-10	3.58382e-06
C4B63_40g3	Trypomastigote, Alanine, Serine and Valine rich protein (TASV), subfamily A	6.08407	4.95515	1.17171e-09	1.79518e-05
C4B63_113g46	conserved hypothetical protein	5.34754	2.62679	8.91568e-08	0.00136597
C4B63_33g144	Dynein regulatory complex subunit 7	4.85679	2.79216	1.19306e-06	0.0182788

## Sheet: trypomast_9
Supplementary File 1: Marker genes for scRNA-seq clusters
j. Genes significantly upregulated in trypomast_9 cluster
Gene Id	Product Description	scores	logFC	pvals	pvals_adj
C4B63_60g132	protein tyrosine phosphatase-like protein	20.5256	6.21118	1.27202e-93	1.94887e-89
C4B63_45g82	conserved hypothetical protein	15.2055	5.20383	3.25214e-52	4.98261e-48
C4B63_61g55	L1Tc protein Reverse transcriptase/Endonuclase/Rnase H domains	15.1606	6.67536	6.44909e-52	9.88065e-48
C4B63_222g4	unspecified product	13.9418	7.50283	3.52951e-44	5.40756e-40
C4B63_130g27	L1Tc protein Reverse transcriptase/Endonuclase/Rnase H domains	13.9174	7.37011	4.96587e-44	7.60822e-40
C4B63_6g582	conserved hypothetical protein	12.0246	4.31252	2.63732e-33	4.04064e-29
C4B63_279g13	L1Tc protein Reverse transcriptase/Endonuclase/Rnase H domains	11.9886	6.97016	4.07519e-33	6.24359e-29
C4B63_16g75	L1Tc protein Reverse transcriptase/Endonuclase/Rnase H domains	11.3935	7.83174	4.50442e-30	6.90122e-26
C4B63_16g280	conserved hypothetical protein	11.187	7.01214	4.72229e-29	7.23502e-25
C4B63_10g98	tRNA isopentenyltransferase	10.8753	3.85253	1.51104e-27	2.31507e-23
C4B63_333g9	unspecified product	10.4362	7.75434	1.69416e-25	2.59562e-21
C4B63_56g77	kinesin	10.0131	2.0972	1.33537e-23	2.04592e-19
C4B63_147g63	Mucin-associated surface protein (MASP)	9.16701	2.18953	4.86334e-20	7.45113e-16
C4B63_19g213	calpain cysteine peptidase	9.15166	2.69864	5.60643e-20	8.58961e-16
C4B63_331g11	UDP-Gal or UDP-GlcNAc-dependent glycosyltransferase	8.6933	1.90345	3.52052e-18	5.39378e-14
C4B63_16g71	L1Tc protein Reverse transcriptase/Endonuclase/Rnase H domains	7.72721	7.8867	1.09932e-14	1.68427e-10
C4B63_56g39	Eukaryotic translation initiation factor 3 subunit A	7.57294	5.39073	3.64885e-14	5.5904e-10
C4B63_196g38	Mucin-associated surface protein (MASP)	6.95829	1.6958	3.44435e-12	5.27708e-08
C4B63_28g106	malic enzyme	6.92342	1.36524	4.40881e-12	6.75474e-08
C4B63_34g324	Trypomastigote, Alanine, Serine and Valine rich protein (TASV), subfamily C	6.86121	1.67421	6.82799e-12	1.04612e-07
C4B63_235g10	conserved hypothetical protein	6.78385	2.99866	1.17016e-11	1.7928e-07
C4B63_54g69	aspartate aminotransferase	6.71101	1.4427	1.93276e-11	2.96118e-07
C4B63_130g25	unspecified product	6.6305	7.25606	3.34552e-11	5.12567e-07
C4B63_34g140	trans-sialidase, Group IV	6.59569	1.63057	4.23269e-11	6.48491e-07
C4B63_401g2	SLACS reverse transcriptase	6.49757	2.17336	8.16299e-11	1.25065e-06
C4B63_160g34	metallo-beta-lactamase-like protein	6.32541	1.13383	2.52557e-10	3.86943e-06
C4B63_16g70	L1Tc protein Reverse transcriptase/Endonuclase/Rnase H domains	6.00313	5.39951	1.93555e-09	2.96545e-05
C4B63_278g6	endosomal trafficking protein RME-8	5.8978	1.21146	3.68368e-09	5.64377e-05
C4B63_238g8	conserved hypothetical protein	5.79436	2.61339	6.85811e-09	0.000105073
C4B63_39g154	trans-sialidase, Group V	5.64592	1.66573	1.64296e-08	0.000251718
C4B63_75g82	trans-sialidase, Group IV	5.51865	1.46769	3.41621e-08	0.000523398
C4B63_13g14	trans-sialidase, Group V	5.50056	1.50788	3.78598e-08	0.00058005
C4B63_17g131	G5-interacting protein	5.42606	1.50558	5.76115e-08	0.000882665
C4B63_2g163c	kinetoplastid membrane protein 11	5.26653	0.968392	1.39025e-07	0.00213
C4B63_82g111	trans-sialidase, Group IV	5.18177	1.5008	2.19785e-07	0.00336732
C4B63_286g8	target of rapamycin (TOR) kinase 1	5.10563	1.46347	3.29698e-07	0.00505131
C4B63_158g35	trans-sialidase, Group II	5.07637	1.56532	3.84716e-07	0.00589423
C4B63_47g72	enolase	5.03761	0.96674	4.71368e-07	0.00722184
C4B63_1g72	conserved hypothetical protein	4.96622	2.79935	6.82706e-07	0.0104597
C4B63_6g486	conserved hypothetical protein	4.81489	2.47872	1.47282e-06	0.0225651
C4B63_29g211	surface protease GP63	4.75113	1.2078	2.02279e-06	0.0309911
